# Supplementary material for: Generation of Phaseolus vulgaris ESTs and investigation of their regulation upon Uromyces appendiculatus infection
Source: BMC Plant Biol. 2009 Apr 27;9:46. doi: 10.1186/1471-2229-9-46 (PMC2684537; doi:10.1186/1471-2229-9-46)
Supplement: Additional file 1 — List of all the 10,581 unisequences with their associated functional annotation and putative function. [file 1471-2229-9-46-S1.xls]

## Sheet: Sheet1
Additional file 1: list of the 10581 unisequences (low hit: hit with a E-value>e-20)
unisequence annotation (contig)	no. of sequence by contig	Functionnal category	Genus	Putative function
CL1000Contig1	6	unknown	Soybean	unknown
CL1001Contig1	6	unknown	M. truncatula	unknown
CL1002Contig1	6	no classified	Common bean	similar to UP_Q9SRK8 (Q9SRK8) F9F8.21 protein, partial (88%)
CL1003Contig1	6	Nucleotide and nucleic acid metabolism	Common bean	similar to UP_O04237 (O04237) Transcription factor, partial (74%)
CL1004Contig1	6	stress/defense	Common bean	similar to UP_WIN2_SOLTU (P09762) Wound-induced protein WIN2 precursor, partial (47%)
CL1005Contig1	6	Nucleotide and nucleic acid metabolism	Soybean	similar to UP_Q84N07 (Q84N07) Replication factor C 38 kDa subunit, complete
CL1006Contig1	6	Protein metabolism and catabolism	M. truncatula	homologue to UP_Q8H9D4 (Q8H9D4) 26S proteasome AAA-ATPase subunit RPT4a, complete
CL1007Contig1	6	Cell wall biosynthesis and modification	Soybean	homologue to UP_GAE1_PEA (Q43070) UDP-glucose 4-epimerase (Galactowaldenase) (UDP-galactose 4-epimerase) , complete
CL1008Contig1	6	oxidation	Common bean	homologue to UP_Q9FS22 (Q9FS22) CpABA1 protein, partial (19%)
CL1009Contig1	6	Protein metabolism and catabolism	Common bean	similar to UP_TCTP_SOYBN (Q944T2) Translationally controlled tumor protein homolog (TCTP), complete
CL100Contig1	17	stress/defense	Soybean	weakly similar to UP_ML12_ARATH (O80961) MLO-like protein 12 (AtMlo12) (AtMlo18), partial (25%)
CL100Contig2	2	unknown	Soybean	unknown
CL1010Contig1	6	Nucleotide and nucleic acid metabolism	Soybean	similar to UP_Q6S7C3 (Q6S7C3) TFIIE-alpha 2 (Fragment), partial (35%)
CL1011Contig1	4	unknown	Soybean	unknown
CL1011Contig2	2	unknown	Soybean	unknown
CL1012Contig1	6	hormone related	Common bean	weakly similar to UP_O22627 (O22627) Auxin-induced protein, partial (20%)
CL1013Contig1	6	unknown	Common bean	unknown
CL1014Contig1	6	Signal transduction regulation	Common bean	similar to PRF_2205248A_1586940_2205248A Ser/Thr kinase. {Lycopersicon esculentum;} , partial (45%)
CL1015Contig1	6	Protein metabolism and catabolism	Soybean	similar to UP_O82462 (O82462) Glutamyl-tRNA synthetase , partial (88%)
CL1016Contig1	6	Trafficking membrane protein	Soybean	similar to UP_MCAT_ARATH (Q93XM7) Mitochondrial carnitine/acylcarnitine carrier-like protein (A BOUT DE SOUFFLE) (Carnitine/acylcarnitine translocase-like protein) (CAC-like protein), partial (97%)
CL1017Contig1	6	no classified	Soybean	weakly similar to UP_Q9LUC6 (Q9LUC6) Cytochrome P450 (AT3g14680/MIE1_18), partial (53%)
CL1018Contig1	6	Protein metabolism and catabolism	Common bean	similar to UP_Q9SCX3 (Q9SCX3) Elongation factor 1B alpha-subunit, partial (70%)
CL1019Contig1	6	primary metabolism	Soybean	similar to UP_O23617 (O23617) Trehalose-6-phosphate synthase like protein, partial (44%)
CL101Contig1	18	primary metabolism	Soybean	homologue to UP_RUBB_PEA (P08927) RuBisCO subunit binding-protein beta subunit, chloroplast precursor (60 kDa chaperonin beta subunit) (CPN-60 beta), partial (85%)
CL1020Contig1	6	Signal transduction regulation	Soybean	homologue to UP_Q9FVD4 (Q9FVD4) Ser/Thr specific protein phosphatase 2A B regulatory subunit beta isoform, partial (66%)
CL1021Contig1	6	Signal transduction regulation	M. truncatula	weakly similar to UP_O48543 (O48543) Adenyl cyclase, partial (57%)
CL1022Contig1	6	unknown	Common bean	unknown
CL1023Contig1	6	no classified	Soybean	weakly similar to UP_Q9LPJ0 (Q9LPJ0) F6N18.12, partial (46%)
CL1024Contig1	6	unknown	Soybean	unknown
CL1025Contig1	6	Cell wall biosynthesis and modification	Soybean	homologue to GP_9279781_dbj glucosyltransferase-like protein {Arabidopsis thaliana}, partial (20%)
CL1026Contig1	6	unknown	Soybean	unknown
CL1027Contig1	6	unknown	Soybean	unknown
CL1028Contig1	6	Photosystem	Common bean	similar to UP_NUHM_ARATH (O22769) NADH-ubiquinone oxidoreductase 24 kDa subunit, mitochondrial precursor , partial (89%)
CL1029Contig1	6	cytoskeleton	Soybean	similar to UP_Q9FNX5 (Q9FNX5) Dynamin-like protein DLP2 (AT3g60190/T2O9_170), partial (47%)
CL102Contig1	16	unknown	Common bean	unknown
CL102Contig2	2	unknown	Common bean	unknown
CL1030Contig1	6	unknown	Common bean	unknown
CL1031Contig1	6	stress/defense	Common bean	homologue to UP_Q93XW2 (Q93XW2) 14-3-3 protein, complete
CL1032Contig1	6	Fatty acid and lipid metabolism	Common bean	similar to UP_Q9FV67 (Q9FV67) Fatty acid elongase 1-like protein, partial (47%)
CL1033Contig1	6	Uromyces	U. appendiculatus	UAHYP_18C_R_G01 UaHyphae_ARS Uromyces appendiculatus cDNA clone UAHYP_18C_G01, mRNA sequence
CL1034Contig1	6	unknown	Common bean	unknown
CL1035Contig1	6	secondary metabolism	Common bean	similar to GB_AAM64538.1_21592589_AY086975 cinnamoyl-CoA reductase-like protein {Arabidopsis thaliana;} , partial (94%)
CL1036Contig1	6	Nucleotide and nucleic acid metabolism	Common bean	similar to UP_Q941E8 (Q941E8) AT3g04880/T9J14_17, partial (87%)
CL1037Contig1	6	primary metabolism	Common bean	similar to UP_Q9ZS86 (Q9ZS86) T4B21.20 protein, partial (49%)
CL1038Contig1	6	Protein metabolism and catabolism	Soybean	similar to GB_AAL84964.1_19310458_AY078967 AT4g17300/dl4685w {Arabidopsis thaliana;} , partial (29%)
CL1039Contig1	6	unknown	Soybean	unknown
CL103Contig1	18	Plant development and senescence	Common bean	weakly similar to UP_CGF1_RAT (P97587) Cell growth regulator with RING finger domain 1 (Cell growth regulatory gene 19 protein), partial (8%)
CL1040Contig1	6	Nucleotide and nucleic acid metabolism	Soybean	similar to UP_Q9LSS9 (Q9LSS9) General negative transcription regulator-like, partial (5%)
CL1041Contig1	6	unknown	Soybean	unknown
CL1042Contig1	6	unknown	Common bean	unknown
CL1043Contig1	2	Protein metabolism and catabolism	Common bean	weakly similar to UP_Q39547 (Q39547) Pre-pro-cucumisin precursor , partial (51%)
CL1043Contig2	4	Protein metabolism and catabolism	Common bean	weakly similar to UP_Q39547 (Q39547) Pre-pro-cucumisin precursor , partial (51%)
CL1044Contig1	6	stress/defense	Soybean	similar to UP_Q9HG18 (Q9HG18) PH-regulated protein 2, partial (4%)
CL1045Contig1	6	unknown	Soybean	unknown
CL1046Contig1	6	Protein metabolism and catabolism	Common bean	similar to UP_RK15_PEA (P31165) 50S ribosomal protein L15, chloroplast precursor (CL15) (Fragment), partial (83%)
CL1047Contig1	6	Cell wall biosynthesis and modification	Soybean	similar to UP_Q8S3B8 (Q8S3B8) Zeatin O-glucosyltransferase, partial (89%)
CL1048Contig1	6	unknown	M. truncatula	unknown
CL1049Contig1	6	unknown	Soybean	unknown
CL104Contig1	18	Nucleotide and nucleic acid metabolism	Soybean	similar to UP_Q6IVL3 (Q6IVL3) Transcription factor DRE-binding factor 2, partial (42%)
CL1050Contig1	6	unknown	Soybean	unknown
CL1051Contig1	6	Cell wall biosynthesis and modification	Common bean	similar to UP_Q9SBM1 (Q9SBM1) Hydroxyproline-rich glycoprotein DZ-HRGP precursor, partial (8%)
CL1052Contig1	6	primary metabolism	Soybean	similar to GB_BAA74590.1_4220614_AB021935 nicotianamine synathase {Arabidopsis thaliana;} , partial (56%)
CL1053Contig1	6	Trafficking membrane protein	Soybean	similar to UP_Q9WU81 (Q9WU81) CAMP inducible 2 protein (Mus musculus adult male thymus cDNA, RIKEN full-length enriched library, clone:5832433D20 product:solute carrier family 37 (glycerol-3-phosphate transporter), member 1, full insert sequence) (Mus mus
CL1054Contig1	2	Uromyces	U. appendiculatus	UAHYP_05A_R_H10 UaHyphae_ARS Uromyces appendiculatus cDNA clone UAHYP_05A_H10, mRNA sequence
CL1054Contig2	4	Uromyces	U. appendiculatus	UAHYP_10D_R_B03 UaHyphae_ARS Uromyces appendiculatus cDNA clone UAHYP_10D_B03, mRNA sequence
CL1055Contig1	6	Photosystem	Lotus	PSII 47KDa protein [Lotus japonicus]
CL1056Contig1	6	primary metabolism	Soybean	similar to UP_Q75T41 (Q75T41) Starch synthase II-2 , partial (48%)
CL1057Contig1	6	primary metabolism	Soybean	similar to GB_AAQ01155.1_33242903_AY332469 GS1-like protein {Oryza sativa (japonica cultivar-group);} , partial (32%)
CL1058Contig1	6	Protein metabolism and catabolism	Soybean	similar to UP_Q9FV52 (Q9FV52) Methionine aminopeptidase-like protein, partial (76%)
CL1059Contig1	6	unknown	Soybean	unknown
CL105Contig1	14	oxidation	Common bean	similar to GB_BAD24712.1_49257109_AB182628 protein disulfide isomerase-like protein {Glycine max;} , partial (95%)
CL105Contig2	4	oxidation	Common bean	similar to GB_BAD24712.1_49257109_AB182628 protein disulfide isomerase-like protein {Glycine max;} , partial (95%)
CL1060Contig1	6	no classified	Soybean	similar to UP_Q9LFZ6 (Q9LFZ6) F20N2.15, partial (22%)
CL1061Contig1	6	Protein metabolism and catabolism	Lotus	UP_Q9FLP6 (Q9FLP6) Ubiquitin-like protein SMT3-like (AT5g55160/MCO15_11) (Small ubiquitin-like modifier 2), partial (22%)
CL1062Contig1	6	Photosystem	Common bean	homologue to UP_V0D2_ARATH (Q9LHA4) Probable vacuolar ATP synthase subunit d 2 (V-ATPase d subunit 2) (Vacuolar proton pump d subunit 2) , partial (94%)
CL1063Contig1	6	Nucleotide and nucleic acid metabolism	Common bean	similar to UP_Q84UD2 (Q84UD2) GAMYB-binding protein (Fragment), partial (11%)
CL1064Contig1	6	Nucleotide and nucleic acid metabolism	Common bean	similar to UP_Q69K06 (Q69K06) Pre-mRNA splicing factor PRP38 protein-like, partial (65%)
CL1065Contig1	6	Nucleotide and nucleic acid metabolism	Soybean	similar to UP_Q8H0H0 (Q8H0H0) Myb-like protein, partial (43%)
CL1066Contig1	6	Nucleotide and nucleic acid metabolism	Common bean	similar to UP_O23630 (O23630) Transcription factor, partial (24%)
CL1067Contig1	6	unknown	Soybean	unknown
CL1068Contig1	6	Signal transduction regulation	Common bean	homologue to UP_Q8LPD2 (Q8LPD2) Protein kinase Ck2 regulatory subunit 2, partial (82%)
CL1069Contig1	5	unknown	Soybean	unknown
CL106Contig1	18	primary metabolism	Common bean	UP_PDX1_PHAVU (Q9FT25) Probable pyridoxin biosynthesis protein PDX1 (pvPDX1), complete
CL1070Contig1	6	Uromyces	U. appendiculatus	UAHYP_08A_F_B04 UaHyphae_ARS Uromyces appendiculatus cDNA clone UAHYP_08A_B04, mRNA sequence
CL1071Contig1	2	low hit	unknown	unknown
CL1071Contig2	2	low hit	unknown	unknown
CL1071Contig3	2	unknown	Soybean	unknown
CL1072Contig1	4	primary metabolism	Common bean	homologue to UP_Q9FZL4 (Q9FZL4) MGDG synthase type A, partial (58%)
CL1072Contig2	2	primary metabolism	Common bean	homologue to UP_Q9FZL4 (Q9FZL4) MGDG synthase type A, partial (58%)
CL1073Contig1	6	low hit	unknown	unknown
CL1074Contig1	6	Protein metabolism and catabolism	Common bean	similar to UP_Q9ZSP8 (Q9ZSP8) Latex-abundant protein, partial (95%)
CL1075Contig1	6	Cytoskeleton	Common bean	similar to PIR_T51820_T51820 F-actin capping protein alpha chain [imported] - Arabidopsis thaliana {Arabidopsis thaliana;} , partial (55%)
CL1076Contig1	2	unknown	Soybean	unknown
CL1076Contig2	4	unknown	Soybean	unknown
CL1077Contig1	6	Signal transduction regulation	Common bean	similar to PIR_T49050_T49050 protein kinase C inhibitor-like protein - Arabidopsis thaliana {Arabidopsis thaliana;} , partial (87%)
CL1078Contig1	6	unknown	Common bean	unknown
CL1079Contig1	6	low hit	unknown	unknown
CL107Contig1	18	primary metabolism	Common bean	similar to UP_Q9MUE2 (Q9MUE2) S-adenosyl-L-methionine Mg-protoporphyrin IX methyltranserase , partial (72%)
CL1080Contig1	6	stress/defense	Soybean	similar to GP_13605655_gb AT4g15470/dl3775w {Arabidopsis thaliana}, partial (22%)
CL1081Contig1	6	unknown	Common bean	unknown
CL1082Contig1	6	Nucleotide and nucleic acid metabolism	M. truncatula	similar to UP_Q8H6B1 (Q8H6B1) Global transcription factor group C 102, partial (53%)
CL1083Contig1	2	Trafficking membrane protein	Common bean	similar to UP_TP14_ARATH (Q8LCA1) Thylakoid membrane phosphoprotein 14 kDa, chloroplast precursor, partial (57%)
CL1083Contig2	4	Trafficking membrane protein	Common bean	similar to UP_TP14_ARATH (Q8LCA1) Thylakoid membrane phosphoprotein 14 kDa, chloroplast precursor, partial (57%)
CL1084Contig1	6	Trafficking membrane protein	Common bean	similar to GB_AAD49978.1_5734713_F24J5 Is a member of PF_01169 Uncharacterized (transmembrane domain) protein family. {Arabidopsis thaliana;} , partial (46%)
CL1085Contig1	6	Nucleotide and nucleic acid metabolism	Common bean	similar to UP_Q9SSV2 (Q9SSV2) RNase NGR2 (Ribonuclease NGR2), partial (28%)
CL1086Contig1	6	Protein metabolism and catabolism	Common bean	homologue to UP_Q71F50 (Q71F50) Eukaryotic translation initiation factor 5A isoform II (Eukaryotic translation initiation factor 5A isoform I), complete
CL1087Contig1	2	secondary metabolism	Common bean	weakly similar to UP_Q8GSM7 (Q8GSM7) Hydroxycinnamoyl transferase, partial (46%)
CL1087Contig2	4	secondary metabolism	Common bean	weakly similar to UP_Q8GSM7 (Q8GSM7) Hydroxycinnamoyl transferase, partial (46%)
CL1088Contig1	6	oxidation	Common bean	UP_Q9XFL5 (Q9XFL5) Peroxidase 4 (Fragment), complete
CL1089Contig1	6	Signal transduction regulation	Common bean	similar to UP_Q94C25 (Q94C25) AT5g20050/F28I16_200, partial (39%)
CL108Contig1	16	Trafficking membrane protein	Common bean	similar to UP_Q43649 (Q43649) Oxoglutarate malate translocator, complete
CL108Contig2	2	Trafficking membrane protein	Common bean	similar to UP_Q43649 (Q43649) Oxoglutarate malate translocator, complete
CL1090Contig1	6	no classified	Soybean	similar to UP_Q9AT00 (Q9AT00) At1g65410/T8F5_19, partial (81%)
CL1091Contig1	6	Photosystem	Common bean	similar to UP_Q38833 (Q38833) G4 protein (Chlorophyll synthetase), partial (64%)
CL1092Contig1	6	stress/defense	Common bean	similar to UP_E13A_SOYBN (Q03773) Glucan endo-1,3-beta-glucosidase precursor ((1->UP_3)-beta-glucan endohydrolase) ((1->UP_3)-beta-glucanase) (Beta-1,3-endoglucanase) , partial (60%)
CL1093Contig1	6	primary metabolism	Soybean	similar to UP_Q8RW90 (Q8RW90) At1g12050/F12F1_8, partial (89%)
CL1094Contig1	2	Signal transduction regulation	Soybean	similar to UP_Q75PK5 (Q75PK5) Mitogen-activated kinase kinase kinase alpha, partial (73%)
CL1094Contig2	4	Signal transduction regulation	Soybean	similar to UP_Q75PK5 (Q75PK5) Mitogen-activated kinase kinase kinase alpha, partial (27%)
CL1095Contig1	6	Protein metabolism and catabolism	Soybean	similar to UP_Q9SGW4 (Q9SGW4) F1N19.8, partial (63%)
CL1096Contig1	6	Nucleotide and nucleic acid metabolism	Soybean	homologue to UP_ATF5_HUMAN (Q9Y2D1) Cyclic-AMP-dependent transcription factor ATF-5 (Activating transcription factor 5) (Transcription factor ATFx), partial (5%)
CL1097Contig1	6	Trafficking membrane protein	Soybean	similar to UP_Q9ST64 (Q9ST64) ATPase (Fragment), partial (82%)
CL1098Contig1	6	unknown	Common bean	unknown
CL1099Contig1	4	Nucleotide and nucleic acid metabolism	Soybean	homologue to UP_Q43451 (Q43451) G-box binding factor (Fragment), complete
CL1099Contig2	2	Nucleotide and nucleic acid metabolism	Soybean	similar to UP_Q41109 (Q41109) Regulator of MAT2, partial (21%)
CL109Contig1	4	Cell wall biosynthesis and modification	Common bean	similar to UP_Q9AT33 (Q9AT33) Endoxyloglucan transferase, partial (80%)
CL109Contig2	14	Cell wall biosynthesis and modification	Common bean	similar to UP_Q9AT33 (Q9AT33) Endoxyloglucan transferase, partial (80%)
CL10Contig1	55	stress/defense	Common bean	homologue to UP_E13B_PHAVU (P23535) Glucan endo-1,3-beta-glucosidase, basic isoform precursor ((1->UP_3)-beta-glucan endohydrolase) ((1->UP_3)-beta-glucanase) (Beta-1,3-endoglucanase) , partial (91%)
CL1100Contig1	6	Uromyces	U. appendiculatus	UAHYP_04D_F_H07 UaHyphae_ARS Uromyces appendiculatus cDNA clone UAHYP_04D_H07, mRNA sequence
CL1101Contig1	6	unknown	Soybean	unknown
CL1102Contig1	6	Photosystem	Common bean	similar to UP_Q8LFE2 (Q8LFE2) Photosystem II, partial (46%)
CL1103Contig1	6	Cytoskeleton	Common bean	homologue to UP_ACTB_ARATH (P53496) Actin 11, complete
CL1104Contig1	6	unknown	Common bean	unknown
CL1105Contig1	6	Nucleotide and nucleic acid metabolism	Soybean	weakly similar to UP_TFS2_YEAST (P07273) Transcription elongation factor S-II (DNA strand transfer protein alpha) (STP-alpha) (DNA strand transferase 1) (Pyrimidine pathway regulatory protein 2), partial (14%)
CL1106Contig1	6	Protein metabolism and catabolism	Soybean	weakly similar to UP_Q7XB13 (Q7XB13) Homogentisic acid geranylgeranyl transferase, partial (48%)
CL1107Contig1	6	unknown	Soybean	unknown
CL1108Contig1	6	Signal transduction regulation	M. truncatula	similar to GB_AAK32899.1_13605827_AF367312 AT5g48380/MJE7_1 {Arabidopsis thaliana;} , partial (67%)
CL1109Contig1	6	no classified	Common bean	homologue to UP_BRAT_DROME (Q8MQJ9) Brain tumor protein, partial (1%)
CL110Contig1	3	primary metabolism	Common bean	homologue to UP_Q9FSF0 (Q9FSF0) Malate dehydrogenase , complete
CL110Contig2	15	primary metabolism	Common bean	homologue to UP_Q9FSF0 (Q9FSF0) Malate dehydrogenase , complete
CL1110Contig1	6	Signal transduction regulation	Soybean	similar to UP_Q9LZF8 (Q9LZF8) Protein kinase-like (Protein serine/threonine kinase), partial (28%)
CL1111Contig1	6	unknown	Common bean	unknown
CL1112Contig1	6	Protein metabolism and catabolism	Soybean	homologue to UP_MCCA_SOYBN (Q42777) Methylcrotonyl-CoA carboxylase alpha chain, mitochondrial precursor (3-Methylcrotonyl-CoA carboxylase 1) (MCCase alpha subunit) (3-methylcrotonyl-CoA:carbon dioxide ligase alpha subunit) , complete
CL1113Contig1	6	stress/defense	Soybean	similar to UP_Q94EJ6 (Q94EJ6) AT4g18030/T6K21_210, partial (91%)
CL1114Contig1	6	Nucleotide and nucleic acid metabolism	Soybean	weakly similar to UP_Q84ZX0 (Q84ZX0) HEN4, partial (31%)
CL1115Contig1	6	Signal transduction regulation	Soybean	similar to UP_Q94544 (Q94544) Phosphatidylinositol 4-phosphate 5-kinase , partial (7%)
CL1116Contig1	6	Nucleotide and nucleic acid metabolism	Soybean	similar to UP_Q8LBJ5 (Q8LBJ5) Nucleic acid binding protein-like, partial (86%)
CL1117Contig1	6	Photosystem	Common bean	weakly similar to UP_Q6WNQ8 (Q6WNQ8) CYP81E8, partial (89%)
CL1118Contig1	6	Fatty acid and lipid metabolism	Common bean	similar to UP_Q9ZPI5 (Q9ZPI5) MFP2 (Fatty acid multifunctional protein) (AtMFP2), partial (37%)
CL1119Contig1	6	Trafficking membrane protein	Soybean	similar to UP_Q9FMP9 (Q9FMP9) Similarity to transmembrane transport protein, partial (47%)
CL111Contig1	16	Nucleotide and nucleic acid metabolism	Common bean	similar to UP_Q9M549 (Q9M549) Poly(A)-binding protein, partial (53%)
CL111Contig2	2	low hit	unknown	unknown
CL1120Contig1	6	Trafficking membrane protein	Soybean	similar to UP_O62531 (O62531) CG9388-PA (Clathrin-associated protein) (LD31377p) (Clathrin-associated adaptor complex AP-1 medium chain), partial (63%)
CL1121Contig1	5	Protein metabolism and catabolism	Common bean	homologue to UP_RL1X_CASSA (Q9ATF5) 60S ribosomal protein L18a, complete
CL1122Contig1	6	no classified	Soybean	similar to UP_Q9FMX6 (Q9FMX6) Gb_AAD21732.1, partial (12%)
CL1123Contig1	6	Protein metabolism and catabolism	Soybean	similar to UP_IF33_ARATH (Q9C5Z2) Eukaryotic translation initiation factor 3 subunit 3 (eIF-3 gamma) (eIF3 p38 subunit) (eIF3h), partial (94%)
CL1124Contig1	6	Trafficking membrane protein	M. truncatula	weakly similar to UP_O22305 (O22305) Peptide transporter, partial (33%)
CL1125Contig1	6	unknown	Soybean	unknown
CL1126Contig1	6	Signal transduction regulation	Soybean	UP_Q9LKY4 (Q9LKY4) Pti1 kinase-like protein, complete
CL1127Contig1	6	Nucleotide and nucleic acid metabolism	Soybean	similar to UP_Q9FHH9 (Q9FHH9) DNA-binding protein-like, partial (6%)
CL1128Contig1	6	primary metabolism	Soybean	homologue to UP_Q6XQM5 (Q6XQM5) Nicotinate phosphoribosyltransferase-like protein, partial (29%)
CL1129Contig1	6	unknown	Soybean	unknown
CL112Contig1	18	Protein metabolism and catabolism	Common bean	similar to UP_Q94A43 (Q94A43) AT4g36780/C7A10_580, partial (42%)
CL1130Contig1	6	Signal transduction regulation	Common bean	UP_Q6LEC4 (Q6LEC4) Calmodulin, complete
CL1131Contig1	6	primary metabolism	M. truncatula	similar to UP_O65856 (O65856) Glucose-6-phosphate dehydrogenase precursor , partial (38%)
CL1132Contig1	6	Signal transduction regulation	Common bean	similar to UP_O82471 (O82471) Protein phosphatase-2C, partial (85%)
CL1133Contig1	2	low hit	unknown	unknown
CL1133Contig2	3	unknown	A. thaliana	unknown
CL1134Contig1	6	Nucleotide and nucleic acid metabolism	M. truncatula	similar to UP_Q93YF5 (Q93YF5) SET-domain-containing protein, partial (62%)
CL1135Contig1	6	stress/defense	Soybean	similar to UP_PRPX_HORVU (P16273) Pathogen-related protein, partial (37%)
CL1136Contig1	6	Trafficking membrane protein	Common bean	similar to UP_Q94KA9 (Q94KA9) Importin alpha 2, partial (8%)
CL1137Contig1	6	unknown	Soybean	unknown
CL1138Contig1	6	primary metabolism	Soybean	homologue to UP_Q93YH4 (Q93YH4) ATP citrate lyase a-subunit , partial (60%)
CL1139Contig1	6	low hit	unknown	unknown
CL113Contig1	18	stress/defense	Common bean	similar to UP_Q6UNT3 (Q6UNT3) Hypersensitive-induced response protein, complete
CL1140Contig1	6	Protein metabolism and catabolism	Common bean	homologue to UP_Q6XPZ4 (Q6XPZ4) Cyclophilin-like protein , partial (40%)
CL1141Contig1	6	unknown	Soybean	unknown
CL1142Contig1	4	oxidation	Soybean	similar to PIR_T05166_T05166 quinone reductase homolog F18E5.200 - Arabidopsis thaliana {Arabidopsis thaliana;} , partial (97%)
CL1142Contig2	2	oxidation	Common bean	similar to PIR_T05166_T05166 quinone reductase homolog F18E5.200 - Arabidopsis thaliana {Arabidopsis thaliana;} , partial (61%)
CL1143Contig1	6	Plant development and senescence	Common bean	weakly similar to UP_Q9SWS4 (Q9SWS4) Ripening related protein, partial (80%)
CL1144Contig1	2	Protein metabolism and catabolism	Soybean	similar to UP_Q9XI00 (Q9XI00) F8K7.20 protein (At1g21760), partial (34%)
CL1144Contig2	4	Protein metabolism and catabolism	Soybean	similar to UP_Q9XI00 (Q9XI00) F8K7.20 protein (At1g21760), partial (96%)
CL1145Contig1	2	unknown	Common bean	unknown
CL1145Contig2	4	unknown	Common bean	unknown
CL1146Contig1	6	unknown	Common bean	unknown
CL1147Contig1	6	Signal transduction regulation	Common bean	homologue to UP_SARA_ARATH (O04834) GTP-binding protein SAR1A, complete
CL1148Contig1	6	unknown	Common bean	unknown
CL1149Contig1	6	Protein metabolism and catabolism	Common bean	similar to UP_O23709 (O23709) 20S proteasome beta subunit PBB2 , partial (95%)
CL114Contig1	5	Cytoskeleton	Soybean	homologue to UP_Q9M4Y1 (Q9M4Y1) Actin-like protein, complete
CL114Contig2	13	Cytoskeleton	Common bean	homologue to UP_Q6F4H4 (Q6F4H4) Actin, complete
CL1150Contig1	6	primary metabolism	Soybean	similar to GB_AAN46773.1_24111299_BT001019 At3g52990/F8J2_160 {Arabidopsis thaliana;} , complete
CL1151Contig1	6	oxidation	Common bean	homologue to UP_Q9FQF9 (Q9FQF9) Lipoxygenase, partial (78%)
CL1152Contig1	6	Protein metabolism and catabolism	Soybean	homologue to UP_PRS7_SPIOL (Q41365) 26S protease regulatory subunit 7 (26S proteasome subunit 7) (26S proteasome AAA-ATPase subunit RPT1) (Regulatory particle triple-A ATPase subunit 1), complete
CL1153Contig1	6	Signal transduction regulation	Common bean	homologue to UP_Q39183 (Q39183) Serine/threonine protein kinase (Protein kinase 5) (AT5g47750/MCA23_7) , partial (14%)
CL1154Contig1	6	Nucleotide and nucleic acid metabolism	Common bean	similar to UP_Q8VX74 (Q8VX74) Glycine-rich RNA-binding protein, partial (76%)
CL1155Contig1	6	Fatty acid and lipid metabolism	Common bean	OMNI_NTL01CV05 phosphatidylserine decarboxylase {Chromobacterium violaceum ATCC 12472;}, partial (3%)
CL1156Contig1	6	Cell wall biosynthesis and modification	Common bean	similar to UP_O81922 (O81922) Proline-rich protein, partial (32%)
CL1157Contig1	6	unknown	M. truncatula	unknown
CL1158Contig1	4	oxidation	Common bean	similar to GB_AAC49358.1_1388088_PSU35831 thioredoxin m {Pisum sativum;} , partial (69%)
CL1158Contig2	2	oxidation	Common bean	similar to GB_AAC49358.1_1388088_PSU35831 thioredoxin m {Pisum sativum;} , partial (69%)
CL1159Contig1	6	Uromyces	U. appendiculatus	UAHYP_10A_R_B11 UaHyphae_ARS Uromyces appendiculatus cDNA clone UAHYP_10A_B11, mRNA sequence
CL115Contig1	16	Cell wall biosynthesis and modification	Common bean	similar to SP_O75690_KRUB_HUMAN Keratin, ultra high-sulfur matrix protein B (UHS keratin B) (UHSKerB). {Homo sapiens;} , partial (10%)
CL115Contig2	2	Cell wall biosynthesis and modification	Common bean	similar to SP_O75690_KRUB_HUMAN Keratin, ultra high-sulfur matrix protein B (UHS keratin B) (UHSKerB). {Homo sapiens;} , partial (10%)
CL1160Contig1	6	Protein metabolism and catabolism	Common bean	similar to UP_RR13_ARATH (P42732) 30S ribosomal protein S13, chloroplast precursor (CS13), partial (77%)
CL1161Contig1	6	unknown	Common bean	unknown
CL1162Contig1	6	Trafficking membrane protein	Common bean	homologue to UP_Q9LXV3 (Q9LXV3) 2-oxoglutarate/malate translocator-like protein, partial (32%)
CL1163Contig1	4	secondary metabolism	Soybean	weakly similar to UP_Q8YXK7 (Q8YXK7) All1205 protein, partial (25%)
CL1163Contig2	2	secondary metabolism	Soybean	weakly similar to UP_Q8YXK7 (Q8YXK7) All1205 protein, partial (25%)
CL1164Contig1	6	no classified	Common bean	weakly similar to UP_Q6RYE0 (Q6RYE0) Phytochrome P450-like protein, partial (16%)
CL1165Contig1	6	unknown	Soybean	unknown
CL1166Contig1	6	unknown	Soybean	unknown
CL1167Contig1	6	Protein metabolism and catabolism	Common bean	similar to UP_Q6B4V4 (Q6B4V4) Chloroplast chaperonin 21, partial (59%)
CL1168Contig1	6	unknown	Common bean	unknown
CL1169Contig1	6	Signal transduction regulation	Common bean	similar to UP_Q6K6A6 (Q6K6A6) ABC1-like, partial (28%)
CL116Contig1	10	Uromyces	U. appendiculatus	UAHYP_04C_R_F10 UaHyphae_ARS Uromyces appendiculatus cDNA clone UAHYP_04C_F10, mRNA sequence
CL116Contig2	8	Uromyces	U. appendiculatus	UAHYP_10D_F_F06 UaHyphae_ARS Uromyces appendiculatus cDNA clone UAHYP_10D_F06, mRNA sequence
CL1170Contig1	6	no classified	Common bean	similar to UP_Q9FSF7 (Q9FSF7) O-linked GlcNAc transferase like (Fragment), partial (86%)
CL1171Contig1	5	unknown	Common bean	unknown
CL1172Contig1	2	unknown	Common bean	unknown
CL1172Contig2	4	unknown	Common bean	unknown
CL1173Contig1	6	Trafficking membrane protein	Soybean	similar to PIR_T01729_T01729 mitochondrial solute carrier protein homolog - Arabidopsis thaliana {Arabidopsis thaliana;} , partial (47%)
CL1174Contig1	6	Protein metabolism and catabolism	Common bean	similar to UP_GCSH_FLAAN (Q39732) Glycine cleavage system H protein, mitochondrial precursor, partial (98%)
CL1175Contig1	6	unknown	Soybean	unknown
CL1176Contig1	6	no classified	Lotus	weakly similar to UP_Q9SML3 (Q9SML3) Cytochrome P450 monooxygenase (Fragment), partial (37%)
CL1177Contig1	6	low hit	unknown	unknown
CL1178Contig1	5	Signal transduction regulation	Common bean	similar to UP_Q6Z6G6 (Q6Z6G6) N-type ATP pyrophosphatase-like, partial (87%)
CL1179Contig1	6	Protein metabolism and catabolism	M. truncatula	similar to UP_Q9LF41 (Q9LF41) Ubiquitin-fusion degradation protein-like, partial (50%)
CL117Contig1	18	Cytoskeleton	Soybean	homologue to UP_TBA3_HORVU (Q9ZRR5) Tubulin alpha-3 chain, partial (93%)
CL1180Contig1	6	Protein metabolism and catabolism	Lotus	similar to UP_Q9FH05 (Q9FH05) Serine carboxypeptidase II-like (AT5g42240/K5J14_4), partial (24%)
CL1181Contig1	6	Protein metabolism and catabolism	M. truncatula	similar to UP_Q93Z65 (Q93Z65) At1g63170/F16M19_7, partial (71%)
CL1182Contig1	6	unknown	Common bean	unknown
CL1183Contig1	6	Nucleotide and nucleic acid metabolism	Common bean	similar to UP_Q67VZ2 (Q67VZ2) Nucleolar protein-like, partial (32%)
CL1184Contig1	6	unknown	Common bean	unknown
CL1185Contig1	6	low hit	unknown	unknown
CL1186Contig1	6	primary metabolism	Soybean	similar to UP_BCA2_ARATH (Q9M439) Branched-chain-amino-acid aminotransferase 2, chloroplast precursor (Atbcat-2) , partial (86%)
CL1187Contig1	6	Protein metabolism and catabolism	Common bean	homologue to UP_Q9ATF4 (Q9ATF4) Ribosomal protein L33, complete
CL1188Contig1	6	Signal transduction regulation	Soybean	weakly similar to UP_Q9LL55 (Q9LL55) Receptor-like kinase, partial (38%)
CL1189Contig1	6	Cell wall biosynthesis and modification	Common bean	similar to UP_XTH9_ARATH (Q8LDW9) Xyloglucan endotransglucosylase/hydrolase protein 9 precursor (At-XTH9) (XTH-9) , partial (68%)
CL118Contig1	17	unknown	Soybean	unknown
CL1190Contig1	6	primary metabolism	Common bean	similar to UP_Q949X7 (Q949X7) Diaminopimelate decarboxylase, partial (83%)
CL1191Contig1	6	unknown	Soybean	unknown
CL1192Contig1	6	unknown	Soybean	unknown
CL1193Contig1	6	Protein metabolism and catabolism	Soybean	similar to UP_Q8LE97 (Q8LE97) 50S ribosomal protein L4, partial (78%)
CL1194Contig1	6	Nucleotide and nucleic acid metabolism	Common bean	weakly similar to UP_TAFC_YEAST (Q03761) Transcription initiation factor TFIID subunit 12 (TBP-associated factor 12) (TBP-associated factor 61 kDa) (TAFII-61) (TAFII61) (TAFII-68) (TAFII68), partial (4%)
CL1195Contig1	6	stress/defense	Soybean	similar to UP_Q8RX50 (Q8RX50) PSR9 (Fragment), partial (46%)
CL1196Contig1	6	Signal transduction regulation	Soybean	homologue to GB_AAB17725.1_1654142_BCU38470 small GTP-binding protein ARF {Brassica rapa subsp. pekinensis;} , complete
CL1197Contig1	6	oxidation	Soybean	UP_Q9FQ95 (Q9FQ95) In2-1 protein, complete
CL1198Contig1	6	no classified	Common bean	weakly similar to UP_O80960 (O80960) Nodulin-like protein (At2g39210/T16B24.15), partial (37%)
CL1199Contig1	6	Protein metabolism and catabolism	Common bean	similar to UP_Q40983 (Q40983) Metalloendopeptidase , partial (23%)
CL119Contig1	10	oxidation	Common bean	similar to UP_Q84TF0 (Q84TF0) At2g37790, partial (89%)
CL119Contig2	8	oxidation	Common bean	similar to UP_Q84TF0 (Q84TF0) At2g37790, partial (89%)
CL11Contig1	44	Photosystem	Common bean	similar to UP_PSBP_PEA (P16059) Oxygen-evolving enhancer protein 2, chloroplast precursor (OEE2) (23 kDa subunit of oxygen evolving system of photosystem II) (OEC 23 kDa subunit) (23 kDa thylakoid membrane protein), partial (97%)
CL11Contig2	4	Photosystem	Common bean	similar to UP_PSBP_PEA (P16059) Oxygen-evolving enhancer protein 2, chloroplast precursor (OEE2) (23 kDa subunit of oxygen evolving system of photosystem II) (OEC 23 kDa subunit) (23 kDa thylakoid membrane protein), partial (97%)
CL11Contig3	2	Photosystem	Common bean	similar to UP_PSBP_PEA (P16059) Oxygen-evolving enhancer protein 2, chloroplast precursor (OEE2) (23 kDa subunit of oxygen evolving system of photosystem II) (OEC 23 kDa subunit) (23 kDa thylakoid membrane protein), partial (97%)
CL1200Contig1	6	unknown	Soybean	unknown
CL1201Contig1	6	Trafficking membrane protein	Common bean	similar to UP_MCAT_ARATH (Q93XM7) Mitochondrial carnitine/acylcarnitine carrier-like protein (A BOUT DE SOUFFLE) (Carnitine/acylcarnitine translocase-like protein) (CAC-like protein), partial (50%)
CL1202Contig1	3	Signal transduction regulation	Soybean	weakly similar to UP_Q9Y616 (Q9Y616) IL-1 receptor-associated-kinase-M (Interleukin-1 receptor-associated kinase 3), partial (8%)
CL1202Contig2	3	Signal transduction regulation	Soybean	weakly similar to UP_Q9Y616 (Q9Y616) IL-1 receptor-associated-kinase-M (Interleukin-1 receptor-associated kinase 3), partial (8%)
CL1203Contig1	6	Cytoskeleton	Common bean	weakly similar to UP_Q7Y0V3 (Q7Y0V3) Actin filament bundling protein P-115-ABP, partial (7%)
CL1204Contig1	6	stress/defense	Common bean	similar to UP_Q941N0 (Q941N0) Drought-induced protein, partial (85%)
CL1205Contig1	6	Protein metabolism and catabolism	Common bean	homologue to GB_AAM78079.1_21928101_AY125569 AT3g26340/F20C19_6 {Arabidopsis thaliana;} , partial (81%)
CL1206Contig1	6	Protein metabolism and catabolism	Soybean	similar to GB_BAB09797.1_9759182_AB013388 ATP-dependent Clp protease regulatory subunit CLPX {Arabidopsis thaliana;} , partial (37%)
CL1207Contig1	6	Protein metabolism and catabolism	Common bean	similar to UP_O49682 (O49682) N-acetylornithine deacetylase-like protein, (Fragment), partial (42%)
CL1208Contig1	6	unknown	Soybean	unknown
CL1209Contig1	6	unknown	Common bean	unknown
CL120Contig1	14	unknown	Common bean	unknown
CL120Contig2	4	unknown	Common bean	unknown
CL1210Contig1	6	unknown	Soybean	unknown
CL1211Contig1	6	Signal transduction regulation	Soybean	similar to GP_13123657_gb phosphatase-like protein Mtc923 {Medicago truncatula}, partial (33%)
CL1212Contig1	6	unknown	Soybean	unknown
CL1213Contig1	6	unknown	Common bean	unknown
CL1214Contig1	6	unknown	Common bean	unknown
CL1215Contig1	4	unknown	Soybean	unknown
CL1215Contig2	2	unknown	Common bean	unknown
CL1216Contig1	4	Signal transduction regulation	Soybean	similar to UP_TUL1_HUMAN (O00294) Tubby related protein 1 (Tubby-like protein 1), partial (14%)
CL1216Contig2	2	Signal transduction regulation	Soybean	similar to UP_TUL1_HUMAN (O00294) Tubby related protein 1 (Tubby-like protein 1), partial (14%)
CL1217Contig1	6	primary metabolism	Soybean	homologue to UP_Q9AYM4 (Q9AYM4) VuP5CS protein, partial (16%)
CL1218Contig1	6	oxidation	Common bean	similar to UP_MSRB_SYNEL (Q8DJK9) Peptide methionine sulfoxide reductase msrB , partial (77%)
CL1219Contig1	6	unknown	Soybean	unknown
CL121Contig1	18	stress/defense	Common bean	homologue to UP_143A_SOYBN (Q96450) 14-3-3-like protein A (SGF14A), partial (98%)
CL1220Contig1	6	unknown	Common bean	unknown
CL1221Contig1	6	Trafficking membrane protein	Common bean	similar to UP_Q7XA50 (Q7XA50) Sorbitol-like transporter, partial (54%)
CL1222Contig1	6	Signal transduction regulation	Common bean	similar to UP_P93484 (P93484) BP-80 vacuolar sorting receptor, partial (62%)
CL1223Contig1	6	low hit	unknown	unknown
CL1224Contig1	6	unknown	Soybean	unknown
CL1225Contig1	2	no classified	Soybean	homologue to UP_Q95DV5 (Q95DV5) FtsZ-like protein, partial (56%)
CL1225Contig2	4	no classified	Soybean	similar to UP_Q95DV5 (Q95DV5) FtsZ-like protein, partial (36%)
CL1226Contig1	6	unknown	M. truncatula	unknown
CL1227Contig1	6	Protein metabolism and catabolism	Soybean	similar to UP_Q8H6S8 (Q8H6S8) Translation initiation factor, partial (34%)
CL1228Contig1	6	Signal transduction regulation	Soybean	similar to UP_O48565 (O48565) Calcium-dependent protein kinase, partial (43%)
CL1229Contig1	6	Protein metabolism and catabolism	Soybean	similar to PIR_T05768_T05768 subtilisin-like proteinase - Arabidopsis thaliana {Arabidopsis thaliana;} , partial (20%)
CL122Contig1	18	Nucleotide and nucleic acid metabolism	Soybean	similar to UP_Q40090 (Q40090) SPF1 protein, partial (51%)
CL1230Contig1	3	Protein metabolism and catabolism	Soybean	similar to UP_IF39_ARATH (Q9C5Z1) Eukaryotic translation initiation factor 3 subunit 9 (eIF-3 eta) (eIF3 p110) (eIF3b) (p82), partial (26%)
CL1230Contig2	3	Protein metabolism and catabolism	Common bean	similar to UP_IF39_TOBAC (P56821) Eukaryotic translation initiation factor 3 subunit 9 (eIF-3 eta) (eIF3 p110) (eIF3b), partial (15%)
CL1231Contig1	6	stress/defense	Common bean	similar to UP_Q7XJC6 (Q7XJC6) Callose synthase-like protein (Fragment), partial (26%)
CL1232Contig1	6	unknown	Common bean	unknown
CL1233Contig1	6	Protein metabolism and catabolism	Soybean	UP_Q9ZTT3 (Q9ZTT3) Subtilisin-like protease C1, complete
CL1234Contig1	6	Signal transduction regulation	M. truncatula	weakly similar to UP_KPCZ_MOUSE (Q02956) Protein kinase C, zeta type (nPKC-zeta) , partial (6%)
CL1235Contig1	6	Nucleotide and nucleic acid metabolism	Soybean	homologue to UP_Q40359 (Q40359) Alfin-1, partial (95%)
CL1236Contig1	6	unknown	Soybean	unknown
CL1237Contig1	6	unknown	Common bean	unknown
CL1238Contig1	6	Nucleotide and nucleic acid metabolism	Common bean	UP_Q6RUR1 (Q6RUR1) Histone H3-like protein, complete
CL1239Contig1	6	Cytoskeleton	Common bean	similar to UP_VP26_ARATH (Q9T091) Vacuolar protein sorting 26 homolog (VPS26 protein homolog), partial (54%)
CL123Contig1	16	Protein metabolism and catabolism	Common bean	weakly similar to UP_Q05929 (Q05929) EDGP precursor (Fragment), partial (6%)
CL123Contig2	2	Protein metabolism and catabolism	Soybean	weakly similar to UP_Q05929 (Q05929) EDGP precursor (Fragment), partial (12%)
CL1240Contig1	6	low hit	unknown	unknown
CL1241Contig1	2	Trafficking membrane protein	Common bean	similar to UP_Q5W273 (Q5W273) PDR-like ABC transporter (Fragment), partial (94%)
CL1241Contig2	4	Trafficking membrane protein	Common bean	similar to UP_Q5W273 (Q5W273) PDR-like ABC transporter (Fragment), partial (94%)
CL1242Contig1	6	Protein metabolism and catabolism	Common bean	homologue to UP_Q8LJW0 (Q8LJW0) 40S ribosomal S4 protein, complete
CL1243Contig1	6	Protein metabolism and catabolism	Common bean	weakly similar to UP_Q9W453 (Q9W453) CG6048-PA, partial (6%)
CL1244Contig1	6	unknown	Common bean	unknown
CL1245Contig1	6	unknown	M. truncatula	unknown
CL1246Contig1	6	Protein metabolism and catabolism	M. truncatula	similar to UP_Q9FFC7 (Q9FFC7) Alanyl-tRNA synthetase, partial (49%)
CL1247Contig1	3	primary metabolism	Common bean	homologue to UP_Q93YH3 (Q93YH3) ATP citrate lyase b-subunit , partial (32%)
CL1247Contig2	3	primary metabolism	Soybean	homologue to UP_Q93YH3 (Q93YH3) ATP citrate lyase b-subunit , complete
CL1248Contig1	6	unknown	Soybean	unknown
CL1249Contig1	6	Nucleotide and nucleic acid metabolism	Common bean	similar to UP_Q6IEL5 (Q6IEL5) WRKY transcription factor 66, partial (13%)
CL124Contig1	10	Uromyces	U. appendiculatus	UAHYP_13C_R_B09 UaHyphae_ARS Uromyces appendiculatus cDNA clone UAHYP_13C_B09, mRNA sequence
CL124Contig2	4	low hit	unknown	unknown
CL124Contig3	2	No Hits	none	***No Hits Found***
CL124Contig4	2	Uromyces	U. appendiculatus	UAHYP_02B_F_G09 UaHyphae_ARS Uromyces appendiculatus cDNA clone UAHYP_02B_G09, mRNA sequence
CL1250Contig1	6	Nucleotide and nucleic acid metabolism	Soybean	homologue to UP_Q8LPJ4 (Q8LPJ4) RNase L inhibitor-like protein, partial (42%)
CL1251Contig1	6	unknown	Common bean	unknown
CL1252Contig1	6	Signal transduction regulation	Soybean	similar to UP_Q6I621 (Q6I621) Protein phosphatase 2A B'kappa subunit, partial (29%)
CL1253Contig1	6	primary metabolism	Common bean	homologue to UP_Q71EW8 (Q71EW8) Methionine synthase, complete
CL1254Contig1	6	Uromyces	U. appendiculatus	UAHYP_18C_F_B01 UaHyphae_ARS Uromyces appendiculatus cDNA clone UAHYP_18C_B01, mRNA sequence
CL1255Contig1	6	Fatty acid and lipid metabolism	Soybean	similar to UP_Q8VYI3 (Q8VYI3) At1g76150/T23E18_38, partial (73%)
CL1256Contig1	6	Protein metabolism and catabolism	Common bean	similar to UP_Q41376 (Q41376) C-terminal protease precursor , partial (30%)
CL1257Contig1	6	Protein metabolism and catabolism	Soybean	similar to UP_Q8S8F2 (Q8S8F2) F-box protein family, AtFBL11, partial (7%)
CL1258Contig1	6	oxidation	Common bean	weakly similar to UP_Q8H9E7 (Q8H9E7) Glutathione S-transferase, partial (94%)
CL1259Contig1	6	Nucleotide and nucleic acid metabolism	Soybean	similar to UP_Q9FPQ8 (Q9FPQ8) Homeodomain transcription factor KNAT7, partial (90%)
CL125Contig1	18	unknown	Common bean	unknown
CL1260Contig1	6	unknown	Soybean	unknown
CL1261Contig1	6	Protein metabolism and catabolism	Common bean	similar to UP_R10A_ARATH (Q8VZB9) 60S ribosomal protein L10a-1, partial (97%)
CL1262Contig1	6	Protein metabolism and catabolism	Common bean	similar to UP_O24074 (O24074) DnaJ-like protein MsJ1, partial (40%)
CL1263Contig1	6	unknown	Soybean	unknown
CL1264Contig1	6	unknown	Common bean	unknown
CL1265Contig1	2	unknown	Soybean	unknown
CL1265Contig2	4	unknown	Soybean	unknown
CL1266Contig1	3	Fatty acid and lipid metabolism	Soybean	similar to UP_Q7X9B3 (Q7X9B3) 9/13 hydroperoxide lyase, partial (74%)
CL1266Contig2	3	Fatty acid and lipid metabolism	Soybean	similar to UP_Q7X9B3 (Q7X9B3) 9/13 hydroperoxide lyase, partial (74%)
CL1267Contig1	6	unknown	Soybean	unknown
CL1268Contig1	6	Protein metabolism and catabolism	Common bean	weakly similar to UP_Q6DBN4 (Q6DBN4) At3g61560, partial (71%)
CL1269Contig1	6	Trafficking membrane protein	Soybean	similar to PIR_T51557_T51557 Exportin1 (XPO1) protein - Arabidopsis thaliana (fragment) {Arabidopsis thaliana;} , partial (22%)
CL126Contig1	17	unknown	Common bean	unknown
CL1270Contig1	6	unknown	Soybean	unknown
CL1271Contig1	6	Signal transduction regulation	Common bean	similar to UP_Q9SCZ4 (Q9SCZ4) Receptor-protein kinase-like protein, partial (15%)
CL1272Contig1	6	Trafficking membrane protein	Soybean	similar to UP_Q93YK5 (Q93YK5) Sulfate transporter precursor, partial (56%)
CL1273Contig1	6	oxidation	Soybean	similar to UP_Q9AYU1 (Q9AYU1) Quinone-oxidoreductase QR1 (Fragment), partial (90%)
CL1274Contig1	6	Uromyces	U. viciae	gb|DR010675.1|DR010675 Uf497 haustorium-specific cDNA llibrary Uromyces viciae-fabae cDNA
CL1275Contig1	6	unknown	Common bean	unknown
CL1276Contig1	6	primary metabolism	Soybean	UP_Q8W1A1 (Q8W1A1) Adenosine 5'-phosphosulfate reductase, complete
CL1277Contig1	6	Nucleotide and nucleic acid metabolism	Common bean	similar to UP_Q8W584 (Q8W584) AT4g17230/dl4650c, partial (54%)
CL1278Contig1	6	Protein metabolism and catabolism	Soybean	similar to UP_Q8GZT8 (Q8GZT8) PTEN-like protein, partial (58%)
CL1279Contig1	6	primary metabolism	Common bean	homologue to UP_SPE1_SOYBN (Q39827) Arginine decarboxylase (ARGDC) (ADC) , partial (22%)
CL127Contig1	17	Plant development and senescence	Common bean	similar to UP_P93488 (P93488) NAP1Ps, partial (87%)
CL1280Contig1	6	stress/defense	Soybean	similar to UP_Q9LFS0 (Q9LFS0) UVB-resistance protein-like, partial (42%)
CL1281Contig1	5	unknown	Soybean	unknown
CL1282Contig1	6	unknown	Soybean	unknown
CL1283Contig1	6	Trafficking membrane protein	M. truncatula	similar to UP_O65673 (O65673) Nonclathrin coat protein gamma-like protein, partial (51%)
CL1284Contig1	6	no classified	Soybean	similar to UP_Q93VK5 (Q93VK5) At1g31800/68069_m00159, partial (66%)
CL1285Contig1	4	Trafficking membrane protein	Soybean	similar to UP_CLCB_ARATH (P92942) Chloride channel protein CLC-b (AtCLC-b), partial (39%)
CL1285Contig2	2	Trafficking membrane protein	Common bean	similar to UP_CLCA_ARATH (P92941) Chloride channel protein CLC-a (AtCLC-a), partial (24%)
CL1286Contig1	6	Plant development and senescence	Common bean	similar to UP_Q8GUU2 (Q8GUU2) RES protein, partial (26%)
CL1287Contig1	6	stress/defense	Common bean	weakly similar to UP_Q8LJR0 (Q8LJR0) Water-stress protein, partial (30%)
CL1288Contig1	6	unknown	Common bean	unknown
CL1289Contig1	6	unknown	Soybean	unknown
CL128Contig1	17	Trafficking membrane protein	Common bean	similar to UP_Q9LWB4 (Q9LWB4) L1 protein, partial (72%)
CL1290Contig1	6	Signal transduction regulation	Common bean	similar to UP_Q93YF3 (Q93YF3) Calcium-dependent protein kinase 3, partial (29%)
CL1291Contig1	6	secondary metabolism	Soybean	homologue to PIR_C86216_C86216 protein T23G18.6 [imported] - Arabidopsis thaliana {Arabidopsis thaliana;} , partial (98%)
CL1292Contig1	6	Nucleotide and nucleic acid metabolism	Soybean	similar to UP_Q9ZQT9 (Q9ZQT9) WERBP-1 protein, partial (45%)
CL1293Contig1	6	Trafficking membrane protein	Common bean	homologue to UP_Q8MFR8 (Q8MFR8) Plastidic ATP/ADP transporter (Fragment), partial (17%)
CL1294Contig1	6	no classified	Soybean	similar to UP_Q93VN2 (Q93VN2) At2g14841/At2g14841, partial (88%)
CL1295Contig1	6	secondary metabolism	Common bean	similar to UP_Q9M7D2 (Q9M7D2) Root border cell-specific protein, partial (78%)
CL1296Contig1	6	unknown	Soybean	unknown
CL1297Contig1	6	Signal transduction regulation	Soybean	weakly similar to UP_Q810H0 (Q810H0) Protein phosphatase 2C epsilon, partial (6%)
CL1298Contig1	6	Protein metabolism and catabolism	Common bean	similar to UP_Q6CBU0 (Q6CBU0) Yarrowia lipolytica chromosome C of strain CLIB99 of Yarrowia lipolytica, partial (3%)
CL1299Contig1	6	no classified	Common bean	similar to UP_Q7F1U7 (Q7F1U7) Arm repeat containing protein homolog-like, partial (38%)
CL129Contig1	17	primary metabolism	Common bean	homologue to UP_GCSP_PEA (P26969) Glycine dehydrogenase [decarboxylating], mitochondrial precursor (Glycine decarboxylase) (Glycine cleavage system P-protein) , partial (43%)
CL12Contig1	26	Nucleotide and nucleic acid metabolism	Common bean	homologue to UP_O49447 (O49447) ADP, ATP carrier-like protein, partial (83%)
CL12Contig2	22	Trafficking membrane protein	Soybean	homologue to UP_O49447 (O49447) ADP, ATP carrier-like protein, partial (85%)
CL12Contig3	2	Trafficking membrane protein	Common bean	homologue to UP_O49447 (O49447) ADP, ATP carrier-like protein, partial (83%)
CL1300Contig1	6	unknown	Soybean	unknown
CL1301Contig1	2	Nucleotide and nucleic acid metabolism	Soybean	weakly similar to UP_Q9M6E1 (Q9M6E1) DNA-binding protein 3, partial (25%)
CL1301Contig2	4	Nucleotide and nucleic acid metabolism	Soybean	weakly similar to UP_Q9M6E1 (Q9M6E1) DNA-binding protein 3, partial (25%)
CL1302Contig1	6	unknown	Common bean	unknown
CL1303Contig1	6	unknown	Soybean	unknown
CL1304Contig1	6	unknown	Common bean	unknown
CL1305Contig1	6	unknown	Common bean	unknown
CL1306Contig1	6	unknown	Soybean	unknown
CL1307Contig1	6	oxidation	Common bean	weakly similar to UP_TRNH_DATST (P50165) Tropinone reductase homolog (P29X) , partial (82%)
CL1308Contig1	6	Nucleotide and nucleic acid metabolism	Common bean	similar to UP_Q76KV0 (Q76KV0) DNA binding with one finger 4 protein, partial (14%)
CL1309Contig1	6	unknown	Common bean	unknown
CL130Contig1	17	primary metabolism	Soybean	similar to UP_Q9FN30 (Q9FN30) Tyrosine aminotransferase, partial (89%)
CL1310Contig1	6	unknown	Soybean	unknown
CL1311Contig1	6	primary metabolism	Common bean	homologue to UP_Q9LG32 (Q9LG32) F14J16.5, partial (39%)
CL1312Contig1	6	unknown	Soybean	unknown
CL1313Contig1	6	unknown	Soybean	unknown
CL1314Contig1	6	unknown	Common bean	unknown
CL1315Contig1	6	Protein metabolism and catabolism	Soybean	similar to UP_Q9SIV2 (Q9SIV2) 26S proteasome regulatory subunit S2 (RPN1) (26S proteasome subunit RPN1a), partial (51%)
CL1316Contig1	6	unknown	Soybean	unknown
CL1317Contig1	6	hormone related	Soybean	similar to GB_BAA97157.1_8809606_AB018117 ethylene responsive element binding factor 5 (ATERF5) {Arabidopsis thaliana;} , partial (32%)
CL1318Contig1	4	Nucleotide and nucleic acid metabolism	Soybean	similar to GB_AAN28790.1_23505861_AY143851 At5g64200/MSJ1_4 {Arabidopsis thaliana;} , partial (54%)
CL1318Contig2	2	Nucleotide and nucleic acid metabolism	Soybean	similar to GB_AAN28790.1_23505861_AY143851 At5g64200/MSJ1_4 {Arabidopsis thaliana;} , partial (54%)
CL1319Contig1	6	low hit	unknown	unknown
CL131Contig1	16	secondary metabolism	Soybean	similar to UP_Q9SP64 (Q9SP64) 1-deoxy-D-xylulose-5-phosphate reductoisomerase, partial (89%)
CL1320Contig1	2	unknown	Soybean	unknown
CL1320Contig2	4	unknown	Soybean	unknown
CL1321Contig1	6	Fatty acid and lipid metabolism	Common bean	similar to UP_FATA_CORSA (Q42712) Oleoyl-acyl carrier protein thioesterase, chloroplast precursor (18:0-acyl-carrier protein thioesterase) (18:0-ACP thioesterase) (Acyl-[acyl-carrier protein] hydrolase) (Fragment) , partial (44%)
CL1322Contig1	6	Nucleotide and nucleic acid metabolism	Lotus	similar to UP_Q9FGC2 (Q9FGC2) DNA helicase-like, partial (6%)
CL1323Contig1	6	no classified	Common bean	similar to UP_Q9SWV1 (Q9SWV1) ER33 protein (Fragment), partial (81%)
CL1324Contig1	6	Signal transduction regulation	Common bean	homologue to UP_PP1_MEDVA (P48488) Serine/threonine protein phosphatase PP1 , partial (75%)
CL1325Contig1	6	stress/defense	Soybean	weakly similar to UP_P93188 (P93188) NADPH-dependent HC-toxin reductase , partial (33%)
CL1326Contig1	6	Nucleotide and nucleic acid metabolism	Common bean	similar to GB_AAS58514.1_45357110_AY550303 MYB transcription factor {Arabidopsis thaliana;} , partial (37%)
CL1327Contig1	4	unknown	Common bean	unknown
CL1327Contig2	2	unknown	Common bean	unknown
CL1328Contig1	6	unknown	Common bean	unknown
CL1329Contig1	6	Protein metabolism and catabolism	Common bean	similar to UP_Q9SIP7 (Q9SIP7) 40S ribosomal protein; contains C-terminal domain (At2g31610/T9H9.13) (40S ribosomal protein), partial (91%)
CL132Contig1	17	stress/defense	Common bean	similar to UP_Q75NH9 (Q75NH9) Type 2 metallothionein, complete
CL1330Contig1	6	Photosystem	Common bean	homologue to UP_Q9XQB1 (Q9XQB1) LHCII type III chlorophyll a/b binding protein, complete
CL1331Contig1	6	oxidation	Common bean	homologue to GB_BAD24714.2_49615095_AB182630 protein disulfide isomerase-like protein {Glycine max;} , complete
CL1332Contig1	6	stress/defense	Soybean	UP_Q8S902 (Q8S902) Syringolide-induced protein 19-1-5, complete
CL1333Contig1	6	Protein metabolism and catabolism	Soybean	similar to UP_Q38949 (Q38949) Rof1 , partial (43%)
CL1334Contig1	6	stress/defense	Common bean	similar to GB_AAL47412.1_17978881_AY066045 At1g75380/F1B16_15 {Arabidopsis thaliana;} , partial (39%)
CL1335Contig1	6	Protein metabolism and catabolism	Soybean	weakly similar to UP_Q9SHJ1 (Q9SHJ1) F12K11.19, partial (12%)
CL1336Contig1	6	stress/defense	Common bean	similar to UP_Q96344 (Q96344) Pathogenesis-related protein PR1, partial (80%)
CL1337Contig1	2	low hit	unknown	unknown
CL1337Contig2	4	unknown	Soybean	unknown
CL1338Contig1	6	Cell wall biosynthesis and modification	Soybean	homologue to UP_XTHA_PHAAN (Q41638) Xyloglucan endotransglucosylase/hydrolase protein A precursor (VaXTH1) , complete
CL1339Contig1	6	unknown	Soybean	unknown
CL133Contig1	17	primary metabolism	Soybean	UP_Q9SYR0 (Q9SYR0) Nitrate reductase (Fragment), complete
CL1340Contig1	6	Nucleotide and nucleic acid metabolism	Lotus	similar to UP_Q9T0I6 (Q9T0I6) Splicing factor-like protein, partial (14%)
CL1341Contig1	6	primary metabolism	Lotus	similar to UP_Q8S9A5 (Q8S9A5) Glucosyltransferase like protein (Fragment), partial (25%)
CL1342Contig1	6	Signal transduction regulation	Soybean	similar to UP_Q6K6A6 (Q6K6A6) ABC1-like, partial (21%)
CL1343Contig1	6	unknown	Soybean	unknown
CL1344Contig1	6	unknown	Common bean	unknown
CL1345Contig1	6	hormone related	Soybean	similar to UP_Q761Y3 (Q761Y3) BRI1-KD interacting protein 132 (Fragment), partial (27%)
CL1346Contig1	6	unknown	Common bean	unknown
CL1347Contig1	6	Cell wall biosynthesis and modification	Soybean	homologue to UP_Q8VZC0 (Q8VZC0) DTDP-glucose 4-6-dehydratase-like protein, partial (92%)
CL1348Contig1	6	Photosystem	Common bean	similar to UP_Q9LXC9 (Q9LXC9) Chloroplast inorganic pyrophosphatase , partial (81%)
CL1349Contig1	6	stress/defense	Common bean	homologue to UP_143C_SOYBN (Q96452) 14-3-3-like protein C (SGF14C), complete
CL134Contig1	17	no classified	Common bean	UP_FRI_PHAVU (P25699) Ferritin, chloroplast precursor, complete
CL1350Contig1	6	unknown	Soybean	unknown
CL1351Contig1	6	unknown	Lotus	unknown
CL1352Contig1	6	Signal transduction regulation	Common bean	similar to UP_GA2B_MOUSE (O08795) Glucosidase II beta subunit precursor (Protein kinase C substrate, 60.1 kDa protein, heavy chain) (PKCSH) (80K-H protein), partial (6%)
CL1353Contig1	6	Nucleotide and nucleic acid metabolism	Soybean	similar to UP_Q8LLE1 (Q8LLE1) BEL1-related homeotic protein 14 (Fragment), partial (52%)
CL1354Contig1	6	Cell wall biosynthesis and modification	Common bean	homologue to UP_Q9FUJ6 (Q9FUJ6) UDP-glucosyltransferase HRA25, partial (45%)
CL1355Contig1	6	Protein metabolism and catabolism	Common bean	homologue to PRF_1909352A_445605_1909352A heat shock protein hsp70. {Pisum sativum;} , partial (57%)
CL1356Contig1	6	Protein metabolism and catabolism	Common bean	homologue to UP_RSSA_SOYBN (O22518) 40S ribosomal protein SA (p40), complete
CL1357Contig1	6	oxidation	Common bean	similar to UP_Q9M4Q9 (Q9M4Q9) NADP-dependent malic protein , partial (38%)
CL1358Contig1	6	primary metabolism	Soybean	similar to UP_O24550 (O24550) Malate dehydrogenase , partial (58%)
CL1359Contig1	6	unknown	Common bean	unknown
CL135Contig1	17	Photosystem	Common bean	similar to UP_PSBW_SPIOL (Q41387) Photosystem II reaction center W protein, chloroplast precursor (PSII 6.1 kDa protein), partial (74%)
CL1360Contig1	6	oxidation	Common bean	weakly similar to UP_Q8LB68 (Q8LB68) PDI-like protein, partial (34%)
CL1361Contig1	6	primary metabolism	Soybean	similar to GB_AAP42732.1_30984538_BT008719 At4g36530 {Arabidopsis thaliana;} , partial (56%)
CL1362Contig1	6	Cell wall biosynthesis and modification	Soybean	beta-D-glucan exohydrolase [Glycine max]
CL1363Contig1	6	Protein metabolism and catabolism	Lotus	similar to UP_Q8L6A7 (Q8L6A7) Carboxypeptidase type III, partial (63%)
CL1364Contig1	4	primary metabolism	Common bean	similar to PIR_T47277_T47277 lactoylglutathione lyase [imported] - wheat (fragment) {Triticum aestivum;} , partial (11%)
CL1364Contig2	2	primary metabolism	Soybean	similar to UP_Q8W593 (Q8W593) At1g67280/F1N21_10, partial (30%)
CL1365Contig1	6	primary metabolism	Soybean	similar to UP_Q9LRE9 (Q9LRE9) Cytosolic aldehyde dehydrogenase, partial (94%)
CL1366Contig1	6	Nucleotide and nucleic acid metabolism	Soybean	UP_TBP_SOYBN (Q42808) TATA-box binding protein (TATA-box factor) (TATA binding factor) (TATA sequence-binding protein) (TBP) (Transcription initiation factor TFIID TBP subunit), complete
CL1367Contig1	6	oxidation	Common bean	similar to UP_O49931 (O49931) Rieske iron-sulfur protein Tic55 precursor, partial (34%)
CL1368Contig1	4	Signal transduction regulation	Common bean	similar to UP_O24078 (O24078) Protein phosphatase 2C, partial (46%)
CL1368Contig2	2	Signal transduction regulation	Common bean	similar to UP_O24078 (O24078) Protein phosphatase 2C, partial (28%)
CL1369Contig1	6	Photosystem	Common bean	similar to UP_VATC_ARATH (Q9SDS7) Vacuolar ATP synthase subunit C (V-ATPase C subunit) (Vacuolar proton pump C subunit) , partial (98%)
CL136Contig1	17	Nucleotide and nucleic acid metabolism	Common bean	homologue to UP_Q9FUK9 (Q9FUK9) MYB-related transcription factor PHAN1, partial (39%)
CL1370Contig1	6	oxidation	Common bean	homologue to UP_Q41712 (Q41712) Cytosolic ascorbate peroxidase, complete
CL1371Contig1	6	unknown	Soybean	unknown
CL1372Contig1	6	Protein metabolism and catabolism	Common bean	weakly similar to UP_Q84Z89 (Q84Z89) 30S ribosomal protein S16-like, partial (59%)
CL1373Contig1	6	Trafficking membrane protein	Soybean	similar to GB_AAB72116.2_13699777_ATU69533 AtKAP alpha {Arabidopsis thaliana;} , partial (34%)
CL1374Contig1	6	Protein metabolism and catabolism	Soybean	similar to UP_Q8GZD8 (Q8GZD8) Neutral leucine aminopeptidase preprotein precursor , partial (87%)
CL1375Contig1	6	no classified	Common bean	similar to UP_Q84UV7 (Q84UV7) SGT1, partial (32%)
CL1376Contig1	6	low hit	unknown	unknown
CL1377Contig1	6	Protein metabolism and catabolism	Common bean	homologue to UP_PSDE_ARATH (Q9LT08) 26S proteasome non-ATPase regulatory subunit 14 (26S proteasome regulatory subunit rpn11), partial (97%)
CL1378Contig1	6	unknown	Common bean	unknown
CL1379Contig1	6	primary metabolism	Common bean	similar to UP_Q9XH69 (Q9XH69) Beta-amylase (Fragment), partial (34%)
CL137Contig1	17	primary metabolism	Soybean	similar to UP_Q8LCZ3 (Q8LCZ3) Formamidase-like protein, complete
CL1380Contig1	2	low hit	unknown	unknown
CL1380Contig2	4	Nucleotide and nucleic acid metabolism	Soybean	weakly similar to UP_HSP1_TACAC (P35311) Sperm protamine P1, partial (57%)
CL1381Contig1	6	Nucleotide and nucleic acid metabolism	Soybean	homologue to UP_O04235 (O04235) Transcription factor, partial (45%)
CL1382Contig1	3	unknown	Soybean	unknown
CL1382Contig2	3	unknown	Soybean	unknown
CL1383Contig1	6	Nucleotide and nucleic acid metabolism	Soybean	similar to UP_WR11_ARATH (Q9SV15) Probable WRKY transcription factor 11 (WRKY DNA-binding protein 11), partial (63%)
CL1384Contig1	6	Trafficking membrane protein	Lotus	similar to UP_Q8LG88 (Q8LG88) Sodium-dicarboxylate cotransporter-like, partial (42%)
CL1385Contig1	6	Signal transduction regulation	Soybean	similar to UP_Q9M0X5 (Q9M0X5) Receptor protein kinase-like protein, partial (54%)
CL1386Contig1	6	Fatty acid and lipid metabolism	Common bean	similar to UP_Q9STA3 (Q9STA3) Hydroperoxide lyase, partial (24%)
CL1387Contig1	6	Nucleotide and nucleic acid metabolism	Common bean	similar to UP_COLG_ARATH (Q8RWD0) Zinc finger protein CONSTANS-LIKE 16, partial (24%)
CL1388Contig1	6	hormone related	Soybean	similar to UP_Q6L8U1 (Q6L8U1) Auxin response factor 3, partial (30%)
CL1389Contig1	6	Uromyces	U. appendiculatus	UAHYP_14B_F_B08 UaHyphae_ARS Uromyces appendiculatus cDNA clone UAHYP_14B_B08, mRNA sequence
CL138Contig1	14	Trafficking membrane protein	Common bean	homologue to UP_Q9ATM4 (Q9ATM4) Plasma membrane integral protein ZmPIP2-7, complete
CL138Contig2	2	Trafficking membrane protein	Common bean	homologue to UP_Q9ATM4 (Q9ATM4) Plasma membrane integral protein ZmPIP2-7, complete
CL1390Contig1	6	unknown	Soybean	unknown
CL1391Contig1	6	Cell wall biosynthesis and modification	Common bean	homologue to UP_Q9LKY8 (Q9LKY8) Proline-rich protein, partial (87%)
CL1392Contig1	6	unknown	Common bean	unknown
CL1393Contig1	6	unknown	Common bean	unknown
CL1394Contig1	2	low hit	unknown	unknown
CL1394Contig2	4	no classified	Lotus	homologue to GB_AAP37706.1_30725368_BT008347 At4g31530 {Arabidopsis thaliana;}, partial (27%)
CL1395Contig1	6	cytoskeleton	Common bean	homologue to UP_ADF2_PETHY (Q9FVI1) Actin-depolymerizing factor 2 (ADF 2), partial (96%)
CL1396Contig1	6	unknown	Soybean	unknown
CL1397Contig1	6	Protein metabolism and catabolism	Soybean	similar to PIR_T00795_T00795 26S proteasome regulatory subunit [imported] - Arabidopsis thaliana {Arabidopsis thaliana;} , partial (34%)
CL1398Contig1	6	stress/defense	Common bean	similar to UP_Q84QD7 (Q84QD7) Avr9/Cf-9 rapidly elicited protein 276, partial (15%)
CL1399Contig1	6	Trafficking membrane protein	Common bean	similar to UP_POT1_ARATH (O22397) Potassium transporter 1 (AtPOT1) (AtKUP1) (AtKT1), partial (9%)
CL139Contig1	16	Nucleotide and nucleic acid metabolism	Common bean	weakly similar to UP_SAP1_YEAST (P39955) SAP1 protein, partial (13%)
CL13Contig1	48	Protein metabolism and catabolism	Common bean	UP_O24322 (O24322) Cysteine proteinase precursor , partial (98%)
CL13Contig2	2	Protein metabolism and catabolism	Common bean	UP_O24322 (O24322) Cysteine proteinase precursor , partial (98%)
CL1400Contig1	6	Cell wall biosynthesis and modification	Common bean	weakly similar to UP_ENAH_MOUSE (Q03173) Enabled protein homolog (NPC derived proline-rich protein 1) (NDPP-1), partial (3%)
CL1401Contig1	6	no classified	Common bean	similar to UP_Q6DBI9 (Q6DBI9) At5g10460, partial (48%)
CL1402Contig1	6	primary metabolism	Soybean	similar to UP_Q8W4R0 (Q8W4R0) AT5g17530/K10A8_10, partial (91%)
CL1403Contig1	6	unknown	Soybean	unknown
CL1404Contig1	6	Cell wall biosynthesis and modification	Common bean	UP_Q41106 (Q41106) Proline-rich protein precursor, complete
CL1405Contig1	4	oxidation	Soybean	UP_Q9SLW5 (Q9SLW5) Protoporphyrinogen IX oxidase, complete
CL1405Contig2	2	oxidation	Soybean	UP_Q9SLW5 (Q9SLW5) Protoporphyrinogen IX oxidase, complete
CL1406Contig1	6	Protein metabolism and catabolism	Common bean	homologue to UP_IF5A_MANES (Q9AXJ4) Eukaryotic translation initiation factor 5A (eIF-5A), complete
CL1407Contig1	6	Protein metabolism and catabolism	Common bean	similar to UP_Q8GM58 (Q8GM58) 50S ribosomal protein L23, partial (13%)
CL1408Contig1	6	Protein metabolism and catabolism	Soybean	similar to UP_Q9LSL3 (Q9LSL3) Oligopeptidase A, partial (56%)
CL1409Contig1	6	Signal transduction regulation	M. truncatula	weakly similar to UP_Q67WD3 (Q67WD3) Protein kinase-like, partial (60%)
CL140Contig1	16	no classified	Common bean	homologue to UP_Q847Z4 (Q847Z4) Flagellin (Fragment), partial (6%)
CL1410Contig1	6	Trafficking membrane protein	Common bean	homologue to UP_Q940S0 (Q940S0) T5E21.14/T5E21.14 (At1g14670/T5E21.14), partial (32%)
CL1411Contig1	6	Protein metabolism and catabolism	Common bean	similar to UP_RRF_ARATH (Q9M1X0) Ribosome recycling factor, chloroplast precursor (Ribosome releasing factor, chloroplast) (RRF) (CpFrr) (RRFHCP), partial (63%)
CL1412Contig1	6	Trafficking membrane protein	Common bean	similar to GB_AAM62553.1_21553460_AY085322 snap25a {Arabidopsis thaliana;} , partial (45%)
CL1413Contig1	6	unknown	Common bean	unknown
CL1414Contig1	6	Nucleotide and nucleic acid metabolism	Soybean	similar to UP_Q6YW60 (Q6YW60) Zinc finger (C3HC4-type RING finger) protein-like, partial (41%)
CL1415Contig1	6	Nucleotide and nucleic acid metabolism	Soybean	similar to UP_Q93VA8 (Q93VA8) At1g76010/T4O12_22, partial (63%)
CL1416Contig1	5	Trafficking membrane protein	Common bean	similar to UP_Q6KAW0 (Q6KAW0) Nod26-like major intrinsic protein, partial (79%)
CL1417Contig1	6	Nucleotide and nucleic acid metabolism	Common bean	similar to UP_O04361 (O04361) Prohibitin, partial (72%)
CL1418Contig1	4	unknown	Common bean	unknown
CL1418Contig2	2	unknown	Common bean	unknown
CL1419Contig1	6	secondary metabolism	Soybean	similar to UP_IFRI_LUPAL (P52581) Isoflavone reductase homolog , complete
CL141Contig1	16	primary metabolism	Common bean	homologue to UP_GAPN_PEA (P81406) NADP-dependent glyceraldehyde-3-phosphate dehydrogenase (Non-phosphorylating glyceraldehyde 3-phosphate dehydrogenase) (Glyceraldehyde-3-phosphate dehydrogenase [NADP+]) (Triosephosphate dehydrogenase) , complete
CL1420Contig1	2	Trafficking membrane protein	Soybean	weakly similar to PIR_T48087_T48087 transport inhibitor response protein TIR1 [imported] - Arabidopsis thaliana {Arabidopsis thaliana;} , partial (43%)
CL1420Contig2	4	Trafficking membrane protein	Common bean	weakly similar to PIR_T48087_T48087 transport inhibitor response protein TIR1 [imported] - Arabidopsis thaliana {Arabidopsis thaliana;} , partial (27%)
CL1421Contig1	6	Signal transduction regulation	Soybean	similar to UP_Q8LPD2 (Q8LPD2) Protein kinase Ck2 regulatory subunit 2, partial (67%)
CL1422Contig1	6	Signal transduction regulation	Common bean	similar to UP_Q7XAF9 (Q7XAF9) Chloroplast SRP receptor cpFtsY precursor, partial (35%)
CL1423Contig1	6	secondary metabolism	Soybean	weakly similar to GP_10177261_dbj flavonol 3-O-glucosyltransferase-like protein {Arabidopsis thaliana}, partial (17%)
CL1424Contig1	4	Trafficking membrane protein	Soybean	similar to UP_Q8LPL6 (Q8LPL6) Alpha-adaptin, partial (27%)
CL1424Contig2	2	Trafficking membrane protein	Soybean	similar to UP_Q8LPL6 (Q8LPL6) Alpha-adaptin, partial (27%)
CL1425Contig1	6	Trafficking membrane protein	Soybean	weakly similar to UP_Q8RX77 (Q8RX77) At1g69870/T17F3_10, partial (44%)
CL1426Contig1	6	Nucleotide and nucleic acid metabolism	Soybean	homologue to UP_Q9ZS12 (Q9ZS12) RNA helicase, partial (88%)
CL1427Contig1	6	Signal transduction regulation	Common bean	similar to UP_O49361 (O49361) S-receptor kinase-like protein, partial (28%)
CL1428Contig1	6	stress/defense	Soybean	similar to UP_Q6SF22 (Q6SF22) Tetracycline resistance protein, partial (5%)
CL1429Contig1	6	unknown	Common bean	unknown
CL142Contig1	16	secondary metabolism	Soybean	UP_O22107 (O22107) Squalene synthase , complete
CL1430Contig1	6	Uromyces	U. viciae	gb|DR010197.1|DR010197 Uf019 haustorium-specific cDNA llibrary Uromyces viciae-fabae cDNA
CL1431Contig1	6	primary metabolism	Soybean	similar to UP_Q9SSQ3 (Q9SSQ3) F6D8.27 protein, partial (84%)
CL1432Contig1	6	secondary metabolism	Common bean	similar to UP_Q71CE5 (Q71CE5) Lecithine cholesterol acyltransferase-like protein, partial (32%)
CL1433Contig1	6	unknown	Common bean	unknown
CL1434Contig1	6	stress/defense	Common bean	weakly similar to UP_CSE1_ARATH (Q9ZPY7) Importin-alpha re-exporter (Cellular apoptosis susceptibility protein homolog), partial (23%)
CL1435Contig1	6	no classified	Common bean	weakly similar to UP_Q6K4R5 (Q6K4R5) Hydrolase, alpha/beta fold family protein-like, partial (51%)
CL1436Contig1	6	unknown	Common bean	unknown
CL1437Contig1	6	unknown	Soybean	unknown
CL1438Contig1	6	Cell wall biosynthesis and modification	Soybean	similar to UP_Q8S9A2 (Q8S9A2) Glucosyltransferase-7 (Fragment), partial (58%)
CL1439Contig1	5	unknown	Common bean	unknown
CL143Contig1	2	Nucleotide and nucleic acid metabolism	Soybean	similar to UP_Q6IET0 (Q6IET0) WRKY transcription factor 1, partial (16%)
CL143Contig2	14	Nucleotide and nucleic acid metabolism	Soybean	similar to UP_Q6IET0 (Q6IET0) WRKY transcription factor 1, partial (41%)
CL1440Contig1	5	no classified	Soybean	weakly similar to GB_AAD56682.1_5930008_AF181261 TF55-alpha protein {Sulfolobus solfataricus;} , partial (4%)
CL1441Contig1	5	low hit	unknown	unknown
CL1442Contig1	5	Nucleotide and nucleic acid metabolism	Soybean	similar to UP_Q7X9T5 (Q7X9T5) SCARECROW-like protein, partial (37%)
CL1443Contig1	5	primary metabolism	Common bean	similar to UP_Q41442 (Q41442) Alpha-amylase precursor, partial (37%)
CL1444Contig1	5	low hit	unknown	unknown
CL1445Contig1	5	primary metabolism	Soybean	similar to UP_Q9M724 (Q9M724) Branched chain alpha-keto acid dehydrogenase E2 subunit, partial (43%)
CL1446Contig1	5	Protein metabolism and catabolism	Common bean	homologue to UP_RS13_SOYBN (P62302) 40S ribosomal protein S13, complete
CL1447Contig1	5	unknown	Common bean	unknown
CL1448Contig1	5	unknown	Soybean	unknown
CL1449Contig1	5	Nucleotide and nucleic acid metabolism	Common bean	similar to UP_Q8L7W3 (Q8L7W3) At2g29210/F16P2.41, partial (10%)
CL144Contig1	16	primary metabolism	Soybean	homologue to UP_Q93XV7 (Q93XV7) Hydroxypyruvate reductase , complete
CL1450Contig1	5	unknown	Common bean	unknown
CL1451Contig1	5	Photosystem	Soybean	homologue to UP_Q9ZSK8 (Q9ZSK8) Ferrochelatase (Fragment), partial (14%)
CL1452Contig1	5	primary metabolism	Soybean	similar to GB_AAO63388.1_28950929_BT005324 At5g19850 {Arabidopsis thaliana;} , partial (81%)
CL1453Contig1	5	Signal transduction regulation	Soybean	similar to UP_Q9FG32 (Q9FG32) Protein phosphatase 2C-like, partial (39%)
CL1454Contig1	5	Trafficking membrane protein	Soybean	similar to UP_S121_ARATH (Q9ZSD4) Syntaxin 121 (AtSYP121) (Syntaxin-related protein At-Syr1), partial (22%)
CL1455Contig1	5	Protein metabolism and catabolism	Common bean	UP_IF2C_PHAVU (P57997) Translation initiation factor IF-2, chloroplast precursor (PvIF2cp), partial (7%)
CL1456Contig1	5	Trafficking membrane protein	Soybean	similar to UP_Q9FM07 (Q9FM07) Permease 1, partial (58%)
CL1457Contig1	5	Nucleotide and nucleic acid metabolism	Common bean	similar to UP_Q39540 (Q39540) AOBP (Ascorbate oxidase promoter-binding protein), partial (6%)
CL1458Contig1	5	Protein metabolism and catabolism	Soybean	weakly similar to UP_E2BB_YEAST (P32502) Translation initiation factor eIF-2B beta subunit (eIF-2B GDP-GTP exchange factor) (Guanine nucleotide exchange factor subunit GCD7) (GCD complex subunit GCD7), partial (9%)
CL1459Contig1	5	primary metabolism	Common bean	similar to UP_Q9FJC6 (Q9FJC6) Aldo/keto reductase-like protein, partial (58%)
CL145Contig1	16	Photosystem	Common bean	homologue to UP_CHLI_SOYBN (P93162) Magnesium-chelatase subunit chlI, chloroplast precursor (Mg-protoporphyrin IX chelatase) , partial (98%)
CL1460Contig1	5	primary metabolism	Common bean	similar to GB_AAD54324.1_5853119_AF177212 threonine dehydratase/deaminase {Arabidopsis thaliana;} , partial (41%)
CL1461Contig1	5	primary metabolism	Soybean	homologue to UP_Q84V96 (Q84V96) Aldehyde dehydrogenase 1 precursor , partial (26%)
CL1462Contig1	5	unknown	Common bean	unknown
CL1463Contig1	5	Trafficking membrane protein	Common bean	UP_Q8H6U3 (Q8H6U3) Cyclic nucleotide-gated channel A (Fragment), partial (46%)
CL1464Contig1	5	unknown	Soybean	unknown
CL1465Contig1	5	Protein metabolism and catabolism	Common bean	weakly similar to UP_MDJ1_YEAST (P35191) MDJ1 protein, mitochondrial precursor, partial (10%)
CL1466Contig1	5	stress/defense	Common bean	homologue to UP_Q93XW1 (Q93XW1) 14-3-3 protein, complete
CL1467Contig1	5	Signal transduction regulation	Soybean	similar to UP_Q94AB2 (Q94AB2) AT3g58640/F14P22_230, partial (20%)
CL1468Contig1	5	primary metabolism	M. truncatula	similar to PDB_1CBG_1311386_1CBG Cyanogenic Beta-Glucosidase Mol_id: 1; Molecule: Cyanogenic Beta-Glucosidase; Chain: Null; Ec: 3.2.1.21. {Trifolium repens;} , partial (32%)
CL1469Contig1	5	Nucleotide and nucleic acid metabolism	Soybean	homologue to UP_Q93VJ8 (Q93VJ8) AT5g11200/F2I11_90 (AT5g11170/F2I11_60), partial (98%)
CL146Contig1	9	stress/defense	Soybean	similar to UP_RIN4_ARATH (Q8GYN5) RPM1-interacting protein 4, partial (33%)
CL146Contig2	7	stress/defense	Common bean	similar to UP_RIN4_ARATH (Q8GYN5) RPM1-interacting protein 4, partial (20%)
CL1470Contig1	5	Signal transduction regulation	Soybean	similar to UP_KPK1_PHAVU (P15792) Protein kinase PVPK-1 , partial (77%)
CL1471Contig1	5	Trafficking membrane protein	Soybean	similar to UP_Q9M5M8 (Q9M5M8) Tic20-like protein, partial (65%)
CL1472Contig1	5	Nucleotide and nucleic acid metabolism	Soybean	homologue to UP_Q9LVQ7 (Q9LVQ7) Zinc finger protein, partial (19%)
CL1473Contig1	5	Plant development and senescence	Soybean	similar to UP_Q8GUU2 (Q8GUU2) RES protein, partial (68%)
CL1474Contig1	5	cytoskeleton	Common bean	homologue to UP_Q39828 (Q39828) SDL5A, partial (28%)
CL1475Contig1	5	low hit	unknown	unknown
CL1476Contig1	5	Protein metabolism and catabolism	Soybean	similar to GB_AAQ89615.1_37202000_BT010593 At3g17205 {Arabidopsis thaliana;} , partial (44%)
CL1477Contig1	5	unknown	Soybean	unknown
CL1478Contig1	5	no classified	Common bean	similar to UP_Q9FGH9 (Q9FGH9) Leucine zipper protein (AT5g58430/mqj2_20), partial (78%)
CL1479Contig1	5	unknown	M. truncatula	unknown
CL147Contig1	5	Nucleotide and nucleic acid metabolism	Common bean	similar to UP_Q9FY93 (Q9FY93) NAM-like protein (AT5g13180/T19L5_140), partial (30%)
CL147Contig2	4	Nucleotide and nucleic acid metabolism	Soybean	similar to UP_Q9FY93 (Q9FY93) NAM-like protein (AT5g13180/T19L5_140), partial (59%)
CL147Contig3	2	Nucleotide and nucleic acid metabolism	Common bean	similar to UP_Q9FY93 (Q9FY93) NAM-like protein (AT5g13180/T19L5_140), partial (30%)
CL147Contig4	5	Nucleotide and nucleic acid metabolism	Soybean	similar to UP_Q9FY93 (Q9FY93) NAM-like protein (AT5g13180/T19L5_140), partial (59%)
CL1480Contig1	5	unknown	Common bean	unknown
CL1481Contig1	5	unknown	Soybean	unknown
CL1482Contig1	5	Photosystem	Soybean	similar to UP_Q6UEI7 (Q6UEI7) Timing of CAB expression 1, partial (15%)
CL1483Contig1	5	Trafficking membrane protein	Soybean	similar to UP_Q6YWF4 (Q6YWF4) Rhomboid family protein-like, partial (15%)
CL1484Contig1	5	Protein metabolism and catabolism	M. truncatula	similar to GB_AAK00530.1_18460924_AY024338 sialoglycoprotease GCP1 {Arabidopsis thaliana;} , partial (79%)
CL1485Contig1	5	unknown	Common bean	unknown
CL1486Contig1	5	unknown	Soybean	unknown
CL1487Contig1	5	unknown	M. truncatula	unknown
CL1488Contig1	5	Nucleotide and nucleic acid metabolism	Common bean	weakly similar to UP_Q9SMW6 (Q9SMW6) Spl1-Related2 protein (Fragment), partial (15%)
CL1489Contig1	5	unknown	Common bean	unknown
CL148Contig1	16	unknown	Soybean	unknown
CL1490Contig1	5	Protein metabolism and catabolism	Soybean	similar to UP_Q9SGW8 (Q9SGW8) F1N19.4, partial (57%)
CL1491Contig1	5	unknown	Soybean	unknown
CL1492Contig1	5	Trafficking membrane protein	Soybean	similar to UP_Q6H6H8 (Q6H6H8) Amino acid permease-like, partial (16%)
CL1493Contig1	5	Nucleotide and nucleic acid metabolism	Soybean	similar to UP_O49349 (O49349) Transcription factor IIA large subunit (TFIIA-L1), partial (62%)
CL1494Contig1	5	Nucleotide and nucleic acid metabolism	Soybean	similar to UP_Q8S490 (Q8S490) Transcription factor RAU1 (Fragment), partial (73%)
CL1495Contig1	5	unknown	Soybean	unknown
CL1496Contig1	5	unknown	Common bean	unknown
CL1497Contig1	5	Signal transduction regulation	Soybean	similar to UP_O65846 (O65846) Protein phosphatase 1 catalitic subunit , partial (55%)
CL1498Contig1	5	Trafficking membrane protein	Soybean	similar to UP_O80688 (O80688) F8K4.1 protein, partial (77%)
CL1499Contig1	5	primary metabolism	Soybean	similar to UP_Q9LVH6 (Q9LVH6) Aldose 1-epimerase-like protein, partial (85%)
CL149Contig1	16	Photosystem	Common bean	UP_Q84U30 (Q84U30) Photosystem I-N subunit, complete
CL14Contig1	15	Protein metabolism and catabolism	Soybean	emb_X02559.1_MIOBRN26 Oenothera berteriana mitochondrial gene for 26S ribosomal RNA, partial (83%)
CL14Contig2	33	Protein metabolism and catabolism	Soybean	emb_X02559.1_MIOBRN26 Oenothera berteriana mitochondrial gene for 26S ribosomal RNA, partial (83%)
CL1500Contig1	5	Trafficking membrane protein	Common bean	similar to UP_IM17_ARATH (Q9SP35) Mitochondrial import inner membrane translocase subunit Tim17, partial (36%)
CL1501Contig1	5	unknown	Common bean	unknown
CL1502Contig1	5	Signal transduction regulation	Soybean	similar to UP_O82532 (O82532) Signal recognition particle 54 kDa subunit (Fragment), partial (33%)
CL1503Contig1	5	unknown	M. truncatula	unknown
CL1504Contig1	5	unknown	Soybean	unknown
CL1505Contig1	5	no classified	Soybean	similar to GB_AAM16172.1_20334832_AY094016 At2g39720/T5I7.2 {Arabidopsis thaliana;} , partial (14%)
CL1507Contig1	5	Signal transduction regulation	Soybean	similar to UP_Q8H4Y5 (Q8H4Y5) Nuclear inhibitor of PP1-like, partial (66%)
CL1508Contig1	5	Fatty acid and lipid metabolism	Soybean	weakly similar to UP_Q06551 (Q06551) Ylr246wp, partial (9%)
CL1509Contig1	5	Signal transduction regulation	M. truncatula	similar to GB_AAM20582.1_20466530_AY099731 protein kinase-like protein {Arabidopsis thaliana;} , partial (73%)
CL150Contig1	16	primary metabolism	Soybean	similar to UP_ACOC_ARATH (Q42560) Aconitate hydratase, cytoplasmic (Citrate hydro-lyase) (Aconitase) , partial (51%)
CL1510Contig1	5	secondary metabolism	Soybean	similar to UP_CADH_MEDSA (P31656) Cinnamyl-alcohol dehydrogenase (CAD) , partial (97%)
CL1511Contig1	5	low hit	unknown	unknown
CL1512Contig1	5	no classified	Soybean	weakly similar to UP_O64785 (O64785) T1F9.16 (At1g61350/T1F9_16), partial (16%)
CL1513Contig1	5	unknown	Common bean	unknown
CL1515Contig1	5	unknown	Common bean	unknown
CL1516Contig1	5	Nucleotide and nucleic acid metabolism	Soybean	weakly similar to UP_Q6K7F2 (Q6K7F2) Smr (Small MutS Related) domain-containing protein-like, partial (15%)
CL1517Contig1	5	Signal transduction regulation	Common bean	homologue to UP_Q9FVD4 (Q9FVD4) Ser/Thr specific protein phosphatase 2A B regulatory subunit beta isoform, partial (30%)
CL1518Contig1	5	unknown	Soybean	unknown
CL1519Contig1	5	unknown	Soybean	unknown
CL151Contig1	16	primary metabolism	Common bean	similar to UP_PEAM_SPIOL (Q9M571) Phosphoethanolamine N-methyltransferase , partial (96%)
CL1520Contig1	5	Nucleotide and nucleic acid metabolism	Soybean	similar to GB_AAO23575.1_27764908_BT003010 At5g60980/MSL3_100 {Arabidopsis thaliana;} , partial (14%)
CL1522Contig1	5	Cell wall biosynthesis and modification	M. truncatula	similar to UP_GLTR_ARATH (Q9FWA4) Probable glycosyltransferase At3g02350 , partial (78%)
CL1523Contig1	5	primary metabolism	Common bean	homologue to UP_Q9SPB8 (Q9SPB8) Malate dehydrogenase, complete
CL1524Contig1	5	unknown	Common bean	unknown
CL1525Contig1	5	Nucleotide and nucleic acid metabolism	Common bean	similar to UP_Q9FII8 (Q9FII8) Similarity to ATP/GTP nucleotide-binding protein, partial (12%)
CL1526Contig1	5	Nucleotide and nucleic acid metabolism	Soybean	similar to GB_AAS58519.1_45357120_AY550308 MYB transcription factor {Arabidopsis thaliana;} , partial (61%)
CL1527Contig1	5	Nucleotide and nucleic acid metabolism	Soybean	similar to UP_Q9FMJ7 (Q9FMJ7) Similarity to zinc finger protein, partial (34%)
CL1528Contig1	5	Signal transduction regulation	Common bean	similar to PIR_S14079_S14079 pim1 protein - mouse (fragment) {Mus musculus;} , partial (14%)
CL1529Contig1	5	Signal transduction regulation	Soybean	homologue to UP_BSL2_ARATH (Q9SJF0) Serine/threonine protein phosphatase BSL2 (BSU1-like protein 2) , partial (11%)
CL152Contig1	6	Trafficking membrane protein	Common bean	homologue to UP_Q84T14 (Q84T14) Vacuolar ATPase subunit E (Fragment), partial (87%)
CL152Contig2	10	Trafficking membrane protein	Common bean	homologue to UP_Q84T14 (Q84T14) Vacuolar ATPase subunit E (Fragment), complete
CL1530Contig1	5	unknown	Soybean	unknown
CL1531Contig1	5	Signal transduction regulation	Soybean	similar to GP_10177058_db diacylglycerol kinase {Arabidopsis thaliana}, partial (23%)
CL1532Contig1	5	Trafficking membrane protein	Soybean	similar to UP_Q9LZ98 (Q9LZ98) ABC transporter-like protein (At5g02270), partial (58%)
CL1533Contig1	5	Signal transduction regulation	Lotus	homologue to UP_AAN71719 (AAN71719) Glycogen synthase kinase 3 beta protein kinase DWARF12 , partial (71%)
CL1534Contig1	5	Protein metabolism and catabolism	Common bean	similar to GB_AAG53613.1_12407658_AF285832 eukaryotic initiation factor 3E subunit {Arabidopsis thaliana;} , partial (29%)
CL1535Contig1	5	Signal transduction regulation	Common bean	similar to UP_Q9M3H9 (Q9M3H9) Tubby-like protein, partial (64%)
CL1536Contig1	5	oxidation	Common bean	similar to UP_PE17_ARATH (Q9SJZ2) Peroxidase 17 precursor (Atperox P17) (ATP25a) , partial (53%)
CL1537Contig1	5	unknown	Common bean	unknown
CL1538Contig1	5	no classified	Soybean	UP_Q9XHC6 (Q9XHC6) Cytochrome P450 monooxygenaseCYP93D1, complete
CL1539Contig1	5	Signal transduction regulation	Soybean	similar to UP_Q6UV11 (Q6UV11) Pseudo-response regulator protein (Fragment), partial (26%)
CL153Contig1	16	no classified	Common bean	homologue to UP_Q9SEL1 (Q9SEL1) Seed maturation protein PM23 (Fragment), partial (78%)
CL1540Contig1	5	unknown	Soybean	unknown
CL1541Contig1	5	oxidation	Soybean	homologue to UP_Q9XHP4 (Q9XHP4) Peroxisomal copper-containing amine oxidase, complete
CL1542Contig1	5	hormone related	Common bean	similar to UP_Q9FNV7 (Q9FNV7) Auxin-repressed protein, partial (98%)
CL1543Contig1	5	unknown	Common bean	unknown
CL1544Contig1	5	Signal transduction regulation	Soybean	similar to GB_BAB08884.1_9758397_AB022212 signal recognition particle 68kD protein-like {Arabidopsis thaliana;} , partial (47%)
CL1545Contig1	5	unknown	Lotus	unknown
CL1546Contig1	5	Nucleotide and nucleic acid metabolism	Soybean	weakly similar to UP_Q8LRM1 (Q8LRM1) Nam-like protein 4, partial (10%)
CL1547Contig1	5	Plant development and senescence	M. truncatula	UP_Q6EEW1 (Q6EEW1) Cyclin T1, complete
CL1548Contig1	2	stress/defense	M. truncatula	similar to UP_Q94F41 (Q94F41) At1g80030/F18B13_37, partial (45%)
CL1548Contig2	3	stress/defense	Soybean	similar to UP_Q94F41 (Q94F41) At1g80030/F18B13_37, partial (27%)
CL1549Contig1	5	unknown	Common bean	unknown
CL154Contig1	8	Cytoskeleton	Common bean	similar to GB_BAC55960.1_28071265_AB087408 actin binding protein {Arabidopsis thaliana;} , partial (25%)
CL154Contig2	8	Cytoskeleton	Common bean	similar to GB_BAC55960.1_28071265_AB087408 actin binding protein {Arabidopsis thaliana;} , partial (25%)
CL1550Contig1	5	hormone related	Soybean	similar to UP_MTHR_ARATH (O80585) Methylenetetrahydrofolate reductase (MTHFR2) , partial (97%)
CL1551Contig1	5	Signal transduction regulation	Common bean	similar to UP_Q9M6N8 (Q9M6N8) RPT2, partial (25%)
CL1552Contig1	5	oxidation	Soybean	similar to UP_Q8W418 (Q8W418) Lipoxygenase, partial (29%)
CL1553Contig1	5	Protein metabolism and catabolism	Soybean	homologue to UP_IF42_ARATH (P41377) Eukaryotic initiation factor 4A-2 (eIF4A-2) (eIF-4A-2), partial (40%)
CL1554Contig1	5	Protein metabolism and catabolism	Soybean	similar to UP_Q84TG4 (Q84TG4) At5g26830/F2P16_90, partial (59%)
CL1555Contig1	5	no classified	Soybean	similar to UP_Q9LNB6 (Q9LNB6) F5O11.2 (At1g12270/F5O11_1), partial (76%)
CL1556Contig1	5	Trafficking membrane protein	Common bean	homologue to UP_Q940S0 (Q940S0) T5E21.14/T5E21.14 (At1g14670/T5E21.14), partial (28%)
CL1557Contig1	5	unknown	Soybean	unknown
CL1558Contig1	5	Protein metabolism and catabolism	Common bean	weakly similar to UP_RL1_RHILO (Q98N69) 50S ribosomal protein L1, partial (46%)
CL1559Contig1	5	Nucleotide and nucleic acid metabolism	Soybean	similar to UP_Q9ZTA8 (Q9ZTA8) Homeodomain protein (Fragment), partial (19%)
CL155Contig1	16	hormone related	Common bean	similar to UP_Q8RW16 (Q8RW16) Aux/IAA protein, partial (67%)
CL1560Contig1	5	unknown	Soybean	unknown
CL1561Contig1	5	Protein metabolism and catabolism	Common bean	weakly similar to UP_Q8YV67 (Q8YV67) Alr2114 protein, partial (14%)
CL1562Contig1	5	Cell wall biosynthesis and modification	Common bean	weakly similar to UP_Q9LG28 (Q9LG28) F14J16.9, partial (25%)
CL1563Contig1	5	Signal transduction regulation	Soybean	similar to UP_Q9ZSQ7 (Q9ZSQ7) Protein phosphatase 2C homolog, partial (42%)
CL1564Contig1	5	Trafficking membrane protein	Soybean	similar to UP_Q9FF46 (Q9FF46) ABC transporter-like protein, partial (16%)
CL1565Contig1	5	Signal transduction regulation	M. truncatula	homologue to UP_Q9FSV4 (Q9FSV4) Protein phosphatase (Fragment), partial (57%)
CL1566Contig1	5	Trafficking membrane protein	M. truncatula	similar to UP_Q8BFU8 (Q8BFU8) Vesicular glutamate transporter-3, partial (5%)
CL1567Contig1	5	Protein metabolism and catabolism	Soybean	similar to UP_Q8S9K2 (Q8S9K2) At1g75460/F1B16_22, partial (73%)
CL1568Contig1	5	Signal transduction regulation	Soybean	similar to UP_Q9LZ74 (Q9LZ74) 3-phosphoinositide-dependent protein kinase-1 PDK1, partial (29%)
CL1569Contig1	5	unknown	Soybean	unknown
CL156Contig1	15	no classified	Common bean	similar to UP_Q39856 (Q39856) Epoxide hydrolase, partial (70%)
CL1570Contig1	5	Uromyces	U. appendiculatus	UAHYP_07B_R_E08 UaHyphae_ARS Uromyces appendiculatus cDNA clone UAHYP_07B_E08, mRNA sequence
CL1571Contig1	5	primary metabolism	Soybean	similar to UP_Q9SUU0 (Q9SUU0) Glycine hydroxymethyltransferase -like protein , partial (86%)
CL1572Contig1	5	unknown	Soybean	unknown
CL1573Contig1	5	Protein metabolism and catabolism	Common bean	UP_Q9ATF6 (Q9ATF6) Ribosomal protein L17, complete
CL1574Contig1	5	Signal transduction regulation	Soybean	similar to UP_O82458 (O82458) Rac GTPase activating protein 1, partial (70%)
CL1575Contig1	5	Protein metabolism and catabolism	Common bean	similar to UP_RR1_SPIOL (P29344) 30S ribosomal protein S1, chloroplast precursor (CS1), partial (91%)
CL1576Contig1	5	no classified	Soybean	similar to PIR_F84542_F84542 nodulin-like protein [imported] - Arabidopsis thaliana {Arabidopsis thaliana;} , partial (36%)
CL1577Contig1	5	Protein metabolism and catabolism	Common bean	similar to UP_Q8S9J7 (Q8S9J7) AT5g65760/MPA24_11, partial (38%)
CL1578Contig1	5	low hit	unknown	unknown
CL1579Contig1	5	unknown	Soybean	unknown
CL157Contig1	16	unknown	Soybean	unknown
CL1580Contig1	5	low hit	unknown	unknown
CL1581Contig1	5	Nucleotide and nucleic acid metabolism	Common bean	similar to UP_Q8RW43 (Q8RW43) TCP1 protein, partial (15%)
CL1582Contig1	5	Signal transduction regulation	Soybean	similar to UP_Q8SBC3 (Q8SBC3) Protein phosphatase 2C (Fragment), partial (75%)
CL1583Contig1	5	primary metabolism	Soybean	homologue to UP_Q9XGG5 (Q9XGG5) Fructose-1,6-bisphosphatase , partial (93%)
CL1584Contig1	5	Protein metabolism and catabolism	Soybean	weakly similar to UP_Q84KQ9 (Q84KQ9) F-box, partial (7%)
CL1585Contig1	5	unknown	Common bean	unknown
CL1586Contig1	5	non classified	Common bean	weakly similar to PIR_C86287_C86287 F9L1.24 protein - Arabidopsis thaliana {Arabidopsis thaliana;} , partial (7%)
CL1587Contig1	5	Protein metabolism and catabolism	Soybean	homologue to UP_CLPA_PEA (P35100) ATP-dependent Clp protease ATP-binding subunit clpA homolog, chloroplast precursor , partial (61%)
CL1588Contig1	5	primary metabolism	Soybean	similar to UP_Q9FVD3 (Q9FVD3) Hexokinase, partial (64%)
CL1589Contig1	5	Signal transduction regulation	M. truncatula	similar to UP_Q8W560 (Q8W560) Calcium/calmodulin-dependent protein kinase CaMK2, partial (71%)
CL158Contig1	16	stress/defense	Soybean	homologue to UP_Q6V5H9 (Q6V5H9) Autophagocytosis protein, partial (59%)
CL1590Contig1	5	Protein metabolism and catabolism	Soybean	homologue to UP_EFT2_SOYBN (P46280) Elongation factor Tu, chloroplast precursor (EF-Tu), complete
CL1591Contig1	5	unknown	Common bean	unknown
CL1592Contig1	5	Nucleotide and nucleic acid metabolism	Soybean	similar to UP_Q94BZ7 (Q94BZ7) AT3g10270/F14P13_13, partial (30%)
CL1593Contig1	5	no classified	Soybean	weakly similar to UP_Q94A73 (Q94A73) AT5g66560/K1F13_23, partial (16%)
CL1594Contig1	5	stress/defense	Soybean	weakly similar to UP_DR29_ARATH (Q9SZA7) Probable disease resistance protein At4g33300, partial (13%)
CL1595Contig1	4	hormone related	Soybean	similar to GB_BAD12188.1_44917018_AB095742 12-oxophytodienoic acid 10, 11-reductase {Pisum sativum;} , partial (92%)
CL1596Contig1	4	unknown	Soybean	unknown
CL1597Contig1	3	Nucleotide and nucleic acid metabolism	Soybean	homologue to UP_RPB2_LYCES (Q42877) DNA-directed RNA polymerase II 135 kDa polypeptide (RNA polymerase II subunit 2) , partial (26%)
CL1598Contig1	2	unknown	Soybean	unknown
CL1598Contig2	2	unknown	Soybean	unknown
CL1599Contig1	4	primary metabolism	Soybean	similar to GB_AAQ56808.1_34098851_BT010365 At5g07720 {Arabidopsis thaliana;} , partial (46%)
CL159Contig1	16	stress/defense	Common bean	weakly similar to UP_Q8LEJ2 (Q8LEJ2) Nematode resistance protein-like protein, partial (34%)
CL15Contig1	36	Protein metabolism and catabolism	Common bean	homologue to UP_Q6UJX4 (Q6UJX4) Molecular chaperone Hsp90-1, complete
CL15Contig2	10	Protein metabolism and catabolism	Common bean	homologue to UP_Q6UJX4 (Q6UJX4) Molecular chaperone Hsp90-1, complete
CL1600Contig1	4	unknown	Soybean	unknown
CL1601Contig1	4	Trafficking membrane protein	Common bean	similar to UP_GS12_ARATH (O22151) Golgi SNARE 12 protein (AtGOS12) (Golgi SNAP receptor complex member 1-2), partial (77%)
CL1602Contig1	4	stress/defense	Common bean	similar to UP_P93166 (P93166) SCOF-1, partial (45%)
CL1603Contig1	4	cytoskeleton	Soybean	weakly similar to UP_Q9SU09 (Q9SU09) Auxilin-like protein, partial (10%)
CL1604Contig1	4	Protein metabolism and catabolism	Common bean	homologue to UP_Q947H2 (Q947H2) Ribosomal protein, partial (95%)
CL1605Contig1	4	primary metabolism	M. truncatula	similar to PIR_S46440_S46440 bifunctional UMP synthase [validated] - Arabidopsis thaliana {Arabidopsis thaliana;} , partial (91%)
CL1606Contig1	4	Nucleotide and nucleic acid metabolism	Soybean	similar to UP_O04033 (O04033) F7G19.16 protein, partial (62%)
CL1607Contig1	4	unknown	Common bean	unknown
CL1608Contig1	4	Signal transduction regulation	Common bean	similar to UP_Q93YA8 (Q93YA8) Calcium binding protein, partial (85%)
CL1609Contig1	4	low hit	unknown	unknown
CL160Contig1	16	stress/defense	Common bean	weakly similar to GB_AAT70476.1_50198946_BT015025 At3g44220 {Arabidopsis thaliana;} , partial (71%)
CL1610Contig1	2	unknown	Soybean	unknown
CL1610Contig2	2	unknown	Soybean	unknown
CL1611Contig1	4	unknown	Soybean	unknown
CL1612Contig1	4	low hit	unknown	unknown
CL1613Contig1	4	Plant development and senescence	Common bean	homologue to UP_O65875 (O65875) FtsZ protein, partial (46%)
CL1614Contig1	4	unknown	Soybean	unknown
CL1615Contig1	4	Nucleotide and nucleic acid metabolism	Soybean	weakly similar to UP_Q8NIR3 (Q8NIR3) Related to DNA repair protein RAD26, partial (10%)
CL1616Contig1	4	unknown	Common bean	unknown
CL1617Contig1	4	Protein metabolism and catabolism	Soybean	homologue to emb_Y18934.1_CPY18934 Solanum nigrum chloroplast tRNA-Ala, tRNA-Ile, 16S rRNA, tRNA-Val, rps12, rps7, ndhB genes, partial (6%)
CL1618Contig1	4	Photosystem	Common bean	similar to UP_YCF4_SOYBN (P49179) Photosystem I assembly protein ycf4, partial (47%)
CL1619Contig1	4	unknown	Common bean	unknown
CL161Contig1	16	Protein metabolism and catabolism	Common bean	homologue to UP_Q948P0 (Q948P0) Aspartic proteinase 2, partial (43%)
CL1620Contig1	4	Uromyces	U. appendiculatus	UAHYP_10A_R_F12 UaHyphae_ARS Uromyces appendiculatus cDNA clone UAHYP_10A_F12, mRNA sequence
CL1621Contig1	4	stress/defense	Soybean	similar to UP_Q944A6 (Q944A6) At1g09020/F7G19_11, partial (50%)
CL1622Contig1	4	Signal transduction regulation	Soybean	similar to PIR_T00534_T00534 S-receptor kinase T20K24.15 precursor - Arabidopsis thaliana {Arabidopsis thaliana;} , partial (19%)
CL1623Contig1	4	no classified	Soybean	similar to GB_BAB03049.1_9294683_AP001305 syringomycin biosynthesis enzyme-like protein {Arabidopsis thaliana;} , partial (85%)
CL1624Contig1	4	Nucleotide and nucleic acid metabolism	Soybean	homologue to UP_Q93VJ8 (Q93VJ8) AT5g11200/F2I11_90 (AT5g11170/F2I11_60), partial (98%)
CL1625Contig1	4	hormone related	Soybean	similar to UP_Q7Y1B6 (Q7Y1B6) GAI-like protein, partial (50%)
CL1626Contig1	4	Nucleotide and nucleic acid metabolism	Soybean	weakly similar to GB_AAD09747.1_4191329_AF065392 ZIS2 {Homo sapiens;} , partial (8%)
CL1627Contig1	4	Protein metabolism and catabolism	Common bean	similar to UP_Q8I9S5 (Q8I9S5) Hsp90, partial (3%)
CL1628Contig1	4	unknown	Common bean	unknown
CL1629Contig1	4	Photosystem	Common bean	homologue to UP_Q646H3 (Q646H3) Chloroplast photosystem I reaction center V (Fragment), partial (70%)
CL162Contig1	14	unknown	Soybean	unknown
CL162Contig2	2	low hit	unknown	unknown
CL1630Contig1	4	low hit	unknown	unknown
CL1631Contig1	4	unknown	Common bean	unknown
CL1632Contig1	4	stress/defense	Common bean	homologue to UP_O81610 (O81610) Nodule-enhanced sucrose synthase , partial (3%)
CL1633Contig1	4	Signal transduction regulation	Soybean	similar to UP_Q941I1 (Q941I1) COP9 complex subunit 6, partial (80%)
CL1634Contig1	4	primary metabolism	Soybean	similar to UP_RBMT_PEA (Q43088) Ribulose-1,5 bisphosphate carboxylase/oxygenase large subunit N-methyltransferase, chloroplast precursor ([Ribulose-bisphosphate carboxylase]-lysine N-methyltransferase) (RuBisCO methyltransferase) (RuBisco LSMT) (rbcMT) ,
CL1635Contig1	4	unknown	Common bean	unknown
CL1636Contig1	4	unknown	Soybean	unknown
CL1637Contig1	4	Nucleotide and nucleic acid metabolism	Lotus	similar to PIR_T47605_T47605 RING finger-like protein - Arabidopsis thaliana {Arabidopsis thaliana;}, partial (6%)
CL1638Contig1	4	unknown	Soybean	unknown
CL1639Contig1	3	unknown	Soybean	unknown
CL163Contig1	14	secondary metabolism	Common bean	similar to UP_P93700 (P93700) CPRD14 protein , complete
CL163Contig2	2	secondary metabolism	Common bean	similar to UP_P93700 (P93700) CPRD14 protein , complete
CL1640Contig1	4	Protein metabolism and catabolism	Common bean	homologue to gb_M75722.1_ALSCP23SA Alnus incana chloroplast 23S ribosomal RNA (23S rRNA) gene, partial (53%)
CL1641Contig1	4	Trafficking membrane protein	Soybean	similar to UP_Q8VYH1 (Q8VYH1) AT5g65000/MXK3_23, partial (94%)
CL1642Contig1	4	Nucleotide and nucleic acid metabolism	Common bean	similar to UP_Q84UY6 (Q84UY6) Histone H1 subtype 5, partial (71%)
CL1643Contig1	4	unknown	Soybean	unknown
CL1644Contig1	4	Protein metabolism and catabolism	Common bean	weakly similar to UP_Q69Q88 (Q69Q88) 26S proteasome regulatory subunit-like protein, partial (76%)
CL1645Contig1	4	Nucleotide and nucleic acid metabolism	Common bean	similar to UP_Q9FFD8 (Q9FFD8) Gb_AAF26981.1 (At5g16470), partial (88%)
CL1646Contig1	4	unknown	Soybean	unknown
CL1647Contig1	4	primary metabolism	Common bean	similar to UP_CAH2_FLALI (P46513) Carbonic anhydrase 2 (Carbonate dehydratase 2) (Fragment) , partial (98%)
CL1648Contig1	4	unknown	M. truncatula	unknown
CL1649Contig1	4	Nucleotide and nucleic acid metabolism	Common bean	similar to UP_GBF4_ARATH (P42777) G-box binding factor 4 (AtbZIP40), partial (17%)
CL164Contig1	12	oxidation	Common bean	similar to UP_Q948K9 (Q948K9) CmE8 protein, partial (16%)
CL164Contig2	4	oxidation	Soybean	weakly similar to UP_Q94A78 (Q94A78) At1g03400/F21B7_31, partial (22%)
CL1650Contig1	4	Uromyces	U. appendiculatus	UAHYP_10D_F_A08 UaHyphae_ARS Uromyces appendiculatus cDNA clone UAHYP_10D_A08, mRNA sequence
CL1651Contig1	4	Signal transduction regulation	Soybean	similar to GB_AAN72183.1_25084133_BT002172 protein kinase-like protein {Arabidopsis thaliana;} , partial (77%)
CL1652Contig1	4	Signal transduction regulation	Common bean	similar to UP_Q5Z7P9 (Q5Z7P9) MAP kinase activating protein-like, partial (18%)
CL1653Contig1	4	Trafficking membrane protein	Soybean	similar to UP_Q84RQ3 (Q84RQ3) Sucrose transporter 4 protein, partial (26%)
CL1654Contig1	4	unknown	Soybean	unknown
CL1655Contig1	4	unknown	Common bean	unknown
CL1656Contig1	4	unknown	Common bean	unknown
CL1657Contig1	4	Plant development and senescence	Soybean	weakly similar to GP_9757998_dbj_ cell division protein FtsH protease-like {Arabidopsis thaliana}, partial (2%)
CL1658Contig1	4	unknown	M. truncatula	unknown
CL1659Contig1	4	unknown	Soybean	unknown
CL165Contig1	15	unknown	Common bean	unknown
CL1660Contig1	4	unknown	Soybean	unknown
CL1661Contig1	4	Nucleotide and nucleic acid metabolism	Common bean	similar to GB_AAP68298.1_31711884_BT008859 At3g46620 {Arabidopsis thaliana;} , partial (5%)
CL1662Contig1	4	unknown	Soybean	unknown
CL1663Contig1	4	unknown	Soybean	unknown
CL1664Contig1	4	Nucleotide and nucleic acid metabolism	Soybean	similar to UP_Q8LG48 (Q8LG48) Contains similarity to poly(A)-binding protein II, partial (46%)
CL1665Contig1	4	Nucleotide and nucleic acid metabolism	Soybean	similar to UP_YPL6_ARATH (Q9FN32) Yippee-like protein At5g53940, partial (98%)
CL1666Contig1	4	unknown	Soybean	unknown
CL1667Contig1	4	unknown	Soybean	unknown
CL1668Contig1	4	Nucleotide and nucleic acid metabolism	Soybean	similar to UP_Q6YW60 (Q6YW60) Zinc finger (C3HC4-type RING finger) protein-like, partial (46%)
CL1669Contig1	4	unknown	Soybean	unknown
CL166Contig1	15	Trafficking membrane protein	Common bean	similar to UP_Q84MC1 (Q84MC1) At4g31290, partial (80%)
CL1670Contig1	4	Trafficking membrane protein	Soybean	similar to UP_Q6R3K9 (Q6R3K9) Metal-nicotianamine transporter YSL2, partial (33%)
CL1671Contig1	4	unknown	Soybean	unknown
CL1672Contig1	4	unknown	Soybean	unknown
CL1673Contig1	4	primary metabolism	M. truncatula	similar to UP_PODK_MESCR (Q42910) Pyruvate, phosphate dikinase, chloroplast precursor (Pyruvate, orthophosphate dikinase) , partial (47%)
CL1674Contig1	4	unknown	Soybean	unknown
CL1675Contig1	4	primary metabolism	Common bean	similar to PIR_G96669_G96669 protein F1N19.23 [imported] - Arabidopsis thaliana {Arabidopsis thaliana;} , partial (34%)
CL1676Contig1	4	low hit	unknown	unknown
CL1677Contig1	4	Trafficking membrane protein	Soybean	weakly similar to UP_Q7X9V3 (Q7X9V3) Nuclear shuttle interacting protein, partial (32%)
CL1678Contig1	4	unknown	Soybean	unknown
CL1679Contig1	4	no classified	Common bean	weakly similar to UP_Q6H8H7 (Q6H8H7) Phagocytosis and cell motility protein ELMO1-like, partial (23%)
CL167Contig1	15	Signal transduction regulation	Soybean	homologue to UP_O22124 (O22124) Proton pyrophosphatase , partial (54%)
CL1680Contig1	4	Signal transduction regulation	Soybean	similar to GP_9294138_dbj serine/threonine kinase {Arabidopsis thaliana}, partial (27%)
CL1681Contig1	4	unknown	Poplar	unknown
CL1682Contig1	4	hormone related	Soybean	similar to UP_Q9M6N2 (Q9M6N2) Abscisic acid-activated protein kinase, partial (98%)
CL1683Contig1	4	primary metabolism	Common bean	homologue to UP_CAP1_SOYBN (Q02909) Phosphoenolpyruvate carboxylase, housekeeping isozyme (PEPCase) , partial (26%)
CL1684Contig1	4	unknown	Soybean	unknown
CL1685Contig1	4	Protein metabolism and catabolism	Soybean	homologue to GB_AAS99683.1_46518403_BT012539 At5g15710 {Arabidopsis thaliana;} , partial (59%)
CL1686Contig1	4	unknown	Common bean	unknown
CL1687Contig1	4	primary metabolism	Common bean	homologue to UP_O22111 (O22111) 6-phosphogluconate dehydrogenase , partial (59%)
CL1688Contig1	4	unknown	Soybean	unknown
CL1689Contig1	4	no classified	Soybean	weakly similar to UP_Q940T7 (Q940T7) At1g02270/T6A9_9, partial (46%)
CL168Contig1	15	unknown	Common bean	unknown
CL1690Contig1	4	unknown	Soybean	unknown
CL1691Contig1	4	Fatty acid and lipid metabolism	Common bean	similar to UP_O80800 (O80800) T8F5.6 protein, partial (75%)
CL1692Contig1	4	unknown	Common bean	unknown
CL1693Contig1	4	Protein metabolism and catabolism	Soybean	UP_Q6WNU4 (Q6WNU4) Subtilisin-like protease, complete
CL1694Contig1	4	no classified	Common bean	weakly similar to UP_Q8W1E1 (Q8W1E1) AT3g14620/MIE1_12, partial (14%)
CL1695Contig1	4	Photosystem	Common bean	similar to UP_UCR1_TOBAC (P49729) Ubiquinol-cytochrome c reductase iron-sulfur subunit 1, mitochondrial precursor (Rieske iron-sulfur protein 1) (RISP1) (Fragment) , partial (78%)
CL1696Contig1	4	Nucleotide and nucleic acid metabolism	Common bean	similar to GB_BAB91414.1_20502508_AB074533 E2F-like repressor E2L3 {Arabidopsis thaliana;} , partial (15%)
CL1697Contig1	4	Protein metabolism and catabolism	Common bean	homologue to GB_CAB43643.1_4914440_ATT22F8 phenylalanyl-trna synthetase-like protein {Arabidopsis thaliana;} , partial (45%)
CL1698Contig1	4	Signal transduction regulation	Soybean	weakly similar to UP_Q93Z33 (Q93Z33) AT3g63150/T20O10_250, partial (48%)
CL1699Contig1	4	Nucleotide and nucleic acid metabolism	Common bean	similar to UP_Q9FJ91 (Q9FJ91) Dbj_BAA78737.1 (AT5g52010/MSG15_9), partial (24%)
CL169Contig1	15	primary metabolism	Soybean	homologue to UP_ILV5_PEA (O82043) Ketol-acid reductoisomerase, chloroplast precursor (Acetohydroxy-acid reductoisomerase) (Alpha-keto-beta-hydroxylacil reductoisomerase) , partial (75%)
CL16Contig1	44	Photosystem	Common bean	homologue to UP_Q9XQB1 (Q9XQB1) LHCII type III chlorophyll a/b binding protein, complete
CL1700Contig1	4	secondary metabolism	Common bean	similar to UP_Q8RWN6 (Q8RWN6) Strong similarity to naringenin 3-dioxygenase, partial (49%)
CL1701Contig1	4	stress/defense	Common bean	similar to UP_Q6UK15 (Q6UK15) Al-induced protein, complete
CL1702Contig1	4	Nucleotide and nucleic acid metabolism	Common bean	similar to UP_WR17_ARATH (Q9SJA8) Probable WRKY transcription factor 17 (WRKY DNA-binding protein 17), partial (26%)
CL1703Contig1	4	no classified	Soybean	weakly similar to UP_Q9LN91 (Q9LN91) T12C24.2, partial (11%)
CL1704Contig1	4	unknown	Soybean	unknown
CL1705Contig1	4	primary metabolism	Soybean	similar to UP_O23128 (O23128) Probable thiamin biosynthetic enzyme, partial (28%)
CL1706Contig1	4	unknown	Soybean	unknown
CL1707Contig1	4	Uromyces	U. appendiculatus	UAHYP_02D_R_D05 UaHyphae_ARS Uromyces appendiculatus cDNA clone UAHYP_02D_D05, mRNA sequence
CL1708Contig1	4	cytoskeleton	Soybean	weakly similar to UP_Q9SVJ8 (Q9SVJ8) Kinesin like protein, partial (17%)
CL1709Contig1	4	stress/defense	Common bean	homologue to UP_Q9SEA8 (Q9SEA8) Salt-induced AAA-Type ATPase, partial (29%)
CL170Contig1	13	primary metabolism	Common bean	similar to UP_Q6JSK3 (Q6JSK3) Betaine aldehyde dehydrogenase, partial (39%)
CL170Contig2	2	primary metabolism	Common bean	similar to UP_Q6JSK3 (Q6JSK3) Betaine aldehyde dehydrogenase, partial (39%)
CL1710Contig1	4	low hit	unknown	unknown
CL1711Contig1	4	Signal transduction regulation	Soybean	similar to UP_Q9FKE9 (Q9FKE9) GTP-binding protein-like; root hair defective 3 protein-like, partial (27%)
CL1712Contig1	4	oxidation	Common bean	similar to UP_Q8VXV7 (Q8VXV7) At1g62830/F23N19_19, partial (20%)
CL1713Contig1	4	Nucleotide and nucleic acid metabolism	M. truncatula	weakly similar to UP_Q9ASP6 (Q9ASP6) AT4g00830/A_TM018A10_14, partial (34%)
CL1714Contig1	4	oxidation	Soybean	similar to UP_O48907 (O48907) MgATP-energized glutathione S-conjugate pump , partial (18%)
CL1715Contig1	4	Nucleotide and nucleic acid metabolism	Soybean	similar to GB_BAB02218.1_9294321_AP001303 DEAD-box ATP-dependent RNA helicase {Arabidopsis thaliana;} , partial (38%)
CL1716Contig1	4	Signal transduction regulation	Common bean	UP_Q41102 (Q41102) Phaseolin G-box binding protein PG2 (Fragment), partial (10%)
CL1717Contig1	4	Signal transduction regulation	Soybean	similar to UP_ALL3_BETVE (P43187) Calcium-binding allergen Bet v 3 (Bet v III), partial (51%)
CL1718Contig1	4	unknown	Soybean	unknown
CL1719Contig1	4	Nucleotide and nucleic acid metabolism	Common bean	similar to UP_Q6J3Q5 (Q6J3Q5) Male-specific transcription factor M88B7.2, partial (22%)
CL171Contig1	11	unknown	Common bean	unknown
CL171Contig2	4	unknown	Common bean	unknown
CL1720Contig1	4	unknown	Soybean	unknown
CL1721Contig1	4	unknown	Common bean	unknown
CL1722Contig1	4	Nucleotide and nucleic acid metabolism	Common bean	weakly similar to UP_Q39216 (Q39216) RNA polymerase subunit (Isoform B), partial (34%)
CL1723Contig1	4	no classified	Common bean	similar to UP_Q6Z3F7 (Q6Z3F7) Transducin / WD-40 repeat protein family-like, partial (15%)
CL1724Contig1	4	primary metabolism	Soybean	homologue to UP_FTHS_SPIOL (P28723) Formate--tetrahydrofolate ligase (Formyltetrahydrofolate synthetase) (FHS) (FTHFS) , partial (56%)
CL1725Contig1	4	unknown	Common bean	unknown
CL1726Contig1	4	Protein metabolism and catabolism	Common bean	homologue to UP_O80363 (O80363) Chloroplast ribosomal protein L17, partial (63%)
CL1727Contig1	4	hormone related	Soybean	weakly similar to UP_O65840 (O65840) IAA amidohydrolase (Fragment), partial (84%)
CL1728Contig1	4	unknown	Soybean	unknown
CL1729Contig1	4	no classified	Soybean	similar to UP_Q94EJ1 (Q94EJ1) At1g22700/T22J18_13, partial (55%)
CL172Contig1	15	Nucleotide and nucleic acid metabolism	Soybean	similar to UP_Q9LJH8 (Q9LJH8) RNA binding protein nucleolysin; oligouridylate binding protein (AT3g14100/MAG2_5), partial (93%)
CL1730Contig1	4	low hit	unknown	unknown
CL1731Contig1	4	hormone related	Common bean	similar to UP_Q8S2S7 (Q8S2S7) Ethylene responsive element binding factor 4-like protein, partial (49%)
CL1732Contig1	4	unknown	Soybean	unknown
CL1733Contig1	4	no classified	Common bean	weakly similar to UP_Q9SML3 (Q9SML3) Cytochrome P450 monooxygenase (Fragment), partial (67%)
CL1734Contig1	4	hormone related	Soybean	similar to UP_Q9ZR85 (Q9ZR85) Ethylene-responsive element binding protein homolog, partial (62%)
CL1735Contig1	4	Protein metabolism and catabolism	Common bean	similar to UP_RK33_LOTJA (Q9BBR2) Chloroplast 50S ribosomal protein L33, partial (74%)
CL1736Contig1	4	Trafficking membrane protein	Common bean	weakly similar to PIR_T47573_T47573 peptide transport-like protein - Arabidopsis thaliana {Arabidopsis thaliana;} , partial (37%)
CL1737Contig1	4	Plant development and senescence	Common bean	homologue to UP_CC48_SOYBN (P54774) Cell division cycle protein 48 homolog (Valosin containing protein homolog) (VCP), partial (6%)
CL1738Contig1	4	unknown	Common bean	unknown
CL1739Contig1	4	Signal transduction regulation	Soybean	similar to UP_Q8LPD2 (Q8LPD2) Protein kinase Ck2 regulatory subunit 2, partial (73%)
CL173Contig1	15	unknown	Soybean	unknown
CL1740Contig1	4	unknown	Common bean	unknown
CL1741Contig1	4	oxidation	Soybean	similar to UP_Q84N44 (Q84N44) Oxidoreductase, partial (57%)
CL1742Contig1	4	Signal transduction regulation	Common bean	similar to UP_Q9XG10 (Q9XG10) Lectin, partial (41%)
CL1743Contig1	4	unknown	Soybean	unknown
CL1744Contig1	4	unknown	Soybean	unknown
CL1745Contig1	4	unknown	Soybean	unknown
CL1746Contig1	4	no classified	Soybean	similar to UP_Q9SE96 (Q9SE96) FH protein interacting protein FIP1 (At1g28200/F3H9_12), partial (83%)
CL1747Contig1	4	unknown	Common bean	unknown
CL1748Contig1	4	Signal transduction regulation	Soybean	similar to UP_Q8VY21 (Q8VY21) Tubby-like protein 3, partial (85%)
CL1749Contig1	4	Cell wall biosynthesis and modification	Soybean	weakly similar to UP_Q9FJZ3 (Q9FJZ3) Mannan endo-1,4-beta-mannosidase (At5g66460), partial (75%)
CL174Contig1	13	Fatty acid and lipid metabolism	Common bean	similar to UP_FD3C_SOYBN (P48621) Omega-3 fatty acid desaturase, chloroplast precursor , partial (62%)
CL174Contig2	2	Fatty acid and lipid metabolism	Common bean	similar to UP_FD3C_SOYBN (P48621) Omega-3 fatty acid desaturase, chloroplast precursor , partial (62%)
CL1750Contig1	4	Nucleotide and nucleic acid metabolism	Common bean	UP_Q93XA0 (Q93XA0) TGA-type basic leucine zipper protein TGA2.2, partial (56%)
CL1751Contig1	4	Nucleotide and nucleic acid metabolism	Common bean	weakly similar to GB_AAB91440.1_2565059_HSU80742 CAGH45 {Homo sapiens;} , partial (6%)
CL1752Contig1	4	Protein metabolism and catabolism	Common bean	UP_P93499 (P93499) DnaJ-like protein (Fragment), complete
CL1753Contig1	4	unknown	Common bean	unknown
CL1754Contig1	4	Protein metabolism and catabolism	M. truncatula	similar to UP_Q93ZM5 (Q93ZM5) At1g05910/T20M3_16, partial (13%)
CL1755Contig1	4	unknown	M. truncatula	unknown
CL1756Contig1	4	stress/defense	Common bean	similar to UP_Q86P83 (Q86P83) AT02511p (CG15920-PB, isoform B), partial (4%)
CL1757Contig1	4	unknown	Soybean	unknown
CL1758Contig1	4	Signal transduction regulation	Common bean	similar to UP_Q67YR4 (Q67YR4) Somatic embryogenesis receptor-like kinase-like protein, partial (36%)
CL1759Contig1	4	Nucleotide and nucleic acid metabolism	M. truncatula	similar to UP_Q67XQ0 (Q67XQ0) MRNA, complete cds, clone: RAFL25-31-I24, partial (80%)
CL175Contig1	5	Cell wall biosynthesis and modification	Common bean	similar to UP_Q8S9A0 (Q8S9A0) Glucosyltransferase-9, partial (12%)
CL175Contig2	10	Cell wall biosynthesis and modification	Common bean	similar to UP_Q8S9A0 (Q8S9A0) Glucosyltransferase-9, partial (12%)
CL1760Contig1	4	low hit	unknown	unknown
CL1761Contig1	4	Protein metabolism and catabolism	Common bean	similar to UP_Q75VJ8 (Q75VJ8) Ubiquitin activating enzyme 2, partial (25%)
CL1762Contig1	4	unknown	Soybean	unknown
CL1763Contig1	4	stress/defense	Soybean	weakly similar to UP_Q42421 (Q42421) Chitinase precursor , partial (9%)
CL1764Contig1	4	unknown	Common bean	unknown
CL1765Contig1	4	Protein metabolism and catabolism	Soybean	weakly similar to UP_IF34_YEAST (Q04067) Eukaryotic translation initiation factor 3 RNA-binding subunit (eIF-3 RNA-binding subunit) (eIF3 p33) (Translation initiation factor eIF3, p33 subunit), partial (9%)
CL1766Contig1	4	Nucleotide and nucleic acid metabolism	Soybean	weakly similar to PIR_T01524_T01524 zinc finger protein homolog T10M13.22 - Arabidopsis thaliana {Arabidopsis thaliana;} , partial (49%)
CL1767Contig1	4	unknown	Soybean	unknown
CL1768Contig1	4	unknown	Common bean	unknown
CL1769Contig1	4	primary metabolism	Common bean	similar to UP_ODPA_PEA (P52902) Pyruvate dehydrogenase E1 component alpha subunit, mitochondrial precursor (PDHE1-A) , partial (24%)
CL176Contig1	15	Nucleotide and nucleic acid metabolism	Common bean	similar to UP_Q6EAN1 (Q6EAN1) Mutant cryptochrome 1-1 protein, partial (34%)
CL1770Contig1	4	Nucleotide and nucleic acid metabolism	Common bean	similar to UP_PSF2_ARATH (Q9C7A8) Probable DNA replication complex GINS protein PSF2, partial (49%)
CL1771Contig1	4	no classified	Common bean	similar to UP_Q7XJ64 (Q7XJ64) At1g15860, partial (70%)
CL1772Contig1	4	Trafficking membrane protein	Soybean	similar to UP_Q7GBY1 (Q7GBY1) Tonoplast ABC transporter IDI7, partial (35%)
CL1773Contig1	4	unknown	Soybean	unknown
CL1774Contig1	4	unknown	Soybean	unknown
CL1775Contig1	4	Protein metabolism and catabolism	Common bean	homologue to UP_RS18_ARATH (P34788) 40S ribosomal protein S18, complete
CL1776Contig1	4	Nucleotide and nucleic acid metabolism	Common bean	weakly similar to UP_Q94BU4 (Q94BU4) At1g33470/F10C21_14, partial (12%)
CL1777Contig1	4	unknown	Soybean	unknown
CL1778Contig1	4	unknown	Common bean	unknown
CL1779Contig1	4	no classified	Common bean	similar to UP_Q8LJR8 (Q8LJR8) RING-H2 finger protein, partial (88%)
CL177Contig1	15	oxidation	M. truncatula	similar to UP_MAOX_VITVI (P51615) NADP-dependent malic enzyme (NADP-ME) , complete
CL1780Contig1	4	Protein metabolism and catabolism	Common bean	homologue to GB_AAK30203.1_13560779_AF349962 cytoplasmic ribosomal protein S15a {Daucus carota;} , partial (67%)
CL1781Contig1	4	Protein metabolism and catabolism	Soybean	similar to UP_DEFC_LYCES (Q9FV54) Peptide deformylase, chloroplast precursor (PDF) (Polypeptide deformylase) , partial (75%)
CL1782Contig1	4	unknown	Soybean	unknown
CL1783Contig1	4	Nucleotide and nucleic acid metabolism	M. truncatula	similar to UP_Q9SAK5 (Q9SAK5) T8K14.15 protein, partial (47%)
CL1784Contig1	4	unknown	Common bean	unknown
CL1785Contig1	4	Nucleotide and nucleic acid metabolism	Common bean	similar to UP_P93113 (P93113) SNF1-related protein kinase , partial (51%)
CL1786Contig1	4	unknown	Soybean	unknown
CL1787Contig1	4	Signal transduction regulation	Soybean	similar to UP_Q8LPG6 (Q8LPG6) Serine/threonine-protein kinase-like protein, partial (52%)
CL1788Contig1	4	stress/defense	Soybean	weakly similar to UP_Q8H454 (Q8H454) Universal stress protein USP1-like protein, partial (29%)
CL1789Contig1	4	Signal transduction regulation	Soybean	similar to UP_Q9M3V1 (Q9M3V1) Protein phpsphatase 2C (PP2C) , partial (30%)
CL178Contig1	14	Fatty acid and lipid metabolism	Common bean	similar to UP_P93112 (P93112) 3-ketoacyl-CoA thiolase precursor , partial (97%)
CL1790Contig1	4	Nucleotide and nucleic acid metabolism	Lotus	similar to UP_Q9ZR87 (Q9ZR87) Bifunctional nuclease, partial (43%)
CL1791Contig1	4	Photosystem	Common bean	weakly similar to UP_Q8H6C0 (Q8H6C0) Oligomycin sensitivity conferring protein, partial (83%)
CL1792Contig1	4	unknown	Soybean	unknown
CL1793Contig1	4	unknown	Soybean	unknown
CL1794Contig1	4	unknown	Common bean	unknown
CL1795Contig1	4	primary metabolism	Common bean	homologue to UP_Q8VZX0 (Q8VZX0) Adenylosuccinate-AMP lyase , partial (47%)
CL1796Contig1	4	unknown	Soybean	unknown
CL1797Contig1	4	hormone related	Common bean	similar to PIR_A84902_A84902 auxin-regulated protein GH3 homolog At2g46370 - Arabidopsis thaliana {Arabidopsis thaliana;} , partial (36%)
CL1798Contig1	4	unknown	Soybean	unknown
CL1799Contig1	4	unknown	Soybean	unknown
CL179Contig1	14	unknown	Soybean	unknown
CL17Contig1	39	Signal transduction regulation	Common bean	similar to UP_S17P_SPIOL (O20252) Sedoheptulose-1,7-bisphosphatase, chloroplast precursor (Sedoheptulose-bisphosphatase) (SBPASE) (SED(1,7)P2ASE) , partial (91%)
CL17Contig2	2	Signal transduction regulation	Common bean	similar to UP_S17P_SPIOL (O20252) Sedoheptulose-1,7-bisphosphatase, chloroplast precursor (Sedoheptulose-bisphosphatase) (SBPASE) (SED(1,7)P2ASE) , partial (91%)
CL17Contig3	3	Signal transduction regulation	Common bean	similar to UP_S17P_SPIOL (O20252) Sedoheptulose-1,7-bisphosphatase, chloroplast precursor (Sedoheptulose-bisphosphatase) (SBPASE) (SED(1,7)P2ASE) , partial (91%)
CL1800Contig1	4	Plant development and senescence	Soybean	similar to UP_Q7Y1Y8 (Q7Y1Y8) Cullin 3a (Fragment), partial (91%)
CL1801Contig1	4	Protein metabolism and catabolism	Soybean	similar to PIR_H96696_H96696 protein F1N21.16 [imported] - Arabidopsis thaliana {Arabidopsis thaliana;} , partial (59%)
CL1802Contig1	4	unknown	Soybean	unknown
CL1803Contig1	4	Nucleotide and nucleic acid metabolism	Soybean	similar to UP_O81316 (O81316) F6N15.20 protein (Scarecrow-like 6) (SCL6) (AT4g00150/F6N15_20), partial (42%)
CL1804Contig1	4	no classified	Common bean	similar to UP_Q94BU8 (Q94BU8) AT5g28050/F15F15_120, partial (74%)
CL1805Contig1	4	Signal transduction regulation	Common bean	similar to UP_Q84PD6 (Q84PD6) Protein tyrosine phosphatase-like protein, partial (62%)
CL1806Contig1	4	no classified	M. truncatula	similar to UP_Q9SGT3 (Q9SGT3) T6H22.14 protein, partial (89%)
CL1807Contig1	4	Photosystem	Common bean	similar to GB_AAL25838.1_23379334_AY057393 one-helix protein {Arabidopsis thaliana;} , partial (62%)
CL1808Contig1	4	unknown	Soybean	unknown
CL1809Contig1	4	unknown	Soybean	unknown
CL180Contig1	12	Fatty acid and lipid metabolism	Soybean	similar to UP_Q9SMT7 (Q9SMT7) 4-coumarate-CoA ligase-like protein (Adenosine monophosphate binding protein 3 AMPBP3), partial (82%)
CL180Contig2	2	Fatty acid and lipid metabolism	Common bean	similar to UP_Q8L9Z5 (Q8L9Z5) 4-coumarate-CoA ligase-like protein, partial (30%)
CL1810Contig1	4	Cell wall biosynthesis and modification	Common bean	similar to UP_Q84LI7 (Q84LI7) Polygalacturonase-like protein, partial (62%)
CL1811Contig1	4	primary metabolism	Soybean	similar to UP_Q9M1T1 (Q9M1T1) Sugar-phosphate isomerase-like protein, partial (90%)
CL1812Contig1	4	low hit	unknown	unknown
CL1813Contig1	4	unknown	Soybean	unknown
CL1814Contig1	4	Protein metabolism and catabolism	Common bean	homologue to UP_RS14_LUPLU (O22584) 40S ribosomal protein S14, complete
CL1815Contig1	4	unknown	Soybean	unknown
CL1816Contig1	4	no classified	Soybean	similar to UP_Q8L9T6 (Q8L9T6) Putativepod-specific dehydrogenase SAC25, partial (93%)
CL1817Contig1	4	Uromyces	U. appendiculatus	UAHYP_05D_R_C08 UaHyphae_ARS Uromyces appendiculatus cDNA clone UAHYP_05D_C08, mRNA sequence
CL1818Contig1	4	Protein metabolism and catabolism	Common bean	similar to UP_Q9SP02 (Q9SP02) Cyclophilin ROC7 (AT5g58710/mzn1_160) , partial (97%)
CL1819Contig1	4	Signal transduction regulation	Soybean	homologue to UP_Q6VUQ5 (Q6VUQ5) Protein phosphatase 2A catalytic subunit, complete
CL181Contig1	10	Signal transduction regulation	Soybean	similar to UP_KSG7_ARATH (Q39011) Shaggy-related protein kinase eta (ASK-eta) , partial (98%)
CL181Contig2	4	Signal transduction regulation	Soybean	similar to UP_KSG7_ARATH (Q39011) Shaggy-related protein kinase eta (ASK-eta) , partial (98%)
CL1820Contig1	4	unknown	Common bean	unknown
CL1821Contig1	4	Protein metabolism and catabolism	Common bean	similar to UP_Q43680 (Q43680) Mung bean seed albumin, partial (79%)
CL1822Contig1	4	low hit	unknown	unknown
CL1823Contig1	4	oxidation	Common bean	similar to UP_Q9FQ95 (Q9FQ95) In2-1 protein, partial (96%)
CL1824Contig1	4	unknown	Soybean	unknown
CL1825Contig1	4	Signal transduction regulation	Soybean	similar to UP_AFC2_ARATH (P51567) Protein kinase AFC2 , partial (90%)
CL1826Contig1	4	Trafficking membrane protein	Soybean	weakly similar to UP_Q8LC07 (Q8LC07) Carnitine racemase like protein, partial (95%)
CL1827Contig1	4	Signal transduction regulation	Common bean	homologue to PIR_S60121_S60121 mitogen-activated protein kinase MMK2 - alfalfa {Medicago sativa;} , partial (52%)
CL1828Contig1	4	unknown	Soybean	unknown
CL1829Contig1	4	Photosystem	Soybean	similar to UP_MPPA_SOLTU (P29677) Mitochondrial processing peptidase alpha subunit, mitochondrial precursor (Alpha-MPP) (Ubiquinol-cytochrome-c reductase subunit II) , partial (93%)
CL182Contig1	14	Nucleotide and nucleic acid metabolism	Common bean	similar to UP_Q9ZRB9 (Q9ZRB9) Homeobox 1 protein (Fragment), partial (69%)
CL1830Contig1	4	Protein metabolism and catabolism	Soybean	homologue to UP_PSA2_ARATH (O23708) Proteasome subunit alpha type 2 (20S proteasome alpha subunit B) , complete
CL1831Contig1	4	Protein metabolism and catabolism	Grape	similar to GB_AAC28530.2_20197211_AC004665 E3 ubiquitin ligase SCF complex subunit SKP1/ASK1-related {Arabidopsis thaliana;} , partial (87%)
CL1832Contig1	4	unknown	Soybean	unknown
CL1833Contig1	4	low hit	unknown	unknown
CL1834Contig1	4	Uromyces	U. appendiculatus	UAHYP_14B_F_B09 UaHyphae_ARS Uromyces appendiculatus cDNA clone UAHYP_14B_B09, mRNA sequence
CL1835Contig1	4	Signal transduction regulation	Soybean	similar to UP_KP19_ARATH (Q39030) Serine/threonine-protein kinase AtPK19 (Ribosomal-protein S6 kinase homolog) , partial (65%)
CL1836Contig1	4	Trafficking membrane protein	Common bean	similar to UP_Q9SDM5 (Q9SDM5) P-glycoprotein, partial (14%)
CL1837Contig1	4	Fatty acid and lipid metabolism	Soybean	weakly similar to UP_Q94F40 (Q94F40) At1g28600/F1K23_6, partial (25%)
CL1838Contig1	4	unknown	Soybean	unknown
CL1839Contig1	4	Trafficking membrane protein	Soybean	weakly similar to UP_VP27_YEAST (P40343) Vacuolar protein sorting-associated protein VPS27, partial (6%)
CL183Contig1	12	Nucleotide and nucleic acid metabolism	Common bean	homologue to UP_HMGL_SOYBN (P26585) HMG1/2-like protein (SB11 protein), complete
CL183Contig2	2	Nucleotide and nucleic acid metabolism	Common bean	homologue to UP_HMGL_SOYBN (P26585) HMG1/2-like protein (SB11 protein), complete
CL1840Contig1	4	Trafficking membrane protein	Common bean	similar to UP_CIK4_HUMAN (P22459) Potassium voltage-gated channel subfamily A member 4 (Voltage-gated potassium channel subunit Kv1.4) (HK1) (HPCN2) (HBK4) (HUKII), partial (3%)
CL1841Contig1	4	Cell wall biosynthesis and modification	Soybean	similar to UP_Q6IV07 (Q6IV07) UDP-glucose:protein transglucosylase-like protein SlUPTG1, partial (95%)
CL1842Contig1	4	Trafficking membrane protein	Common bean	weakly similar to UP_Q8DLU7 (Q8DLU7) Tlr0379 protein, partial (42%)
CL1843Contig1	4	unknown	Soybean	unknown
CL1844Contig1	4	Trafficking membrane protein	Common bean	similar to GB_AAM98081.1_22654977_AY139760 At2g25430/F13B15.9 {Arabidopsis thaliana;} , partial (32%)
CL1845Contig1	4	stress/defense	Soybean	similar to UP_Q9AXU5 (Q9AXU5) Pathogen-inducible alpha-dioxygenase, partial (61%)
CL1846Contig1	4	unknown	Soybean	unknown
CL1847Contig1	4	Trafficking membrane protein	Common bean	similar to PIR_C96827_C96827 protein F20B17.2 [imported] - Arabidopsis thaliana {Arabidopsis thaliana;} , partial (63%)
CL1848Contig1	4	unknown	Soybean	unknown
CL1849Contig1	4	oxidation	Common bean	similar to UP_Q6QPJ6 (Q6QPJ6) Peroxiredoxin Q, partial (89%)
CL184Contig1	14	Plant development and senescence	Common bean	similar to UP_Q9MBD6 (Q9MBD6) Ntdin, partial (61%)
CL1850Contig1	4	Protein metabolism and catabolism	Common bean	homologue to UP_O49081 (O49081) Clp-like energy-dependent protease, partial (74%)
CL1851Contig1	4	Nucleotide and nucleic acid metabolism	Common bean	similar to UP_Q5Z918 (Q5Z918) EREBP-4 like protein, partial (62%)
CL1852Contig1	4	Protein metabolism and catabolism	Common bean	homologue to UP_Q6H8J2 (Q6H8J2) 40S ribosomal protein S9, complete
CL1853Contig1	4	Photosystem	Common bean	similar to UP_Q9ZNT1 (Q9ZNT1) NADH-cytochrome b5 reductase , partial (77%)
CL1854Contig1	4	oxidation	M. truncatula	similar to PIR_T13432_T13432 gamma-glutamyltransferase homolog T17A13.30 - Arabidopsis thaliana {Arabidopsis thaliana;} , partial (21%)
CL1855Contig1	4	Trafficking membrane protein	Soybean	similar to UP_Q6R3L0 (Q6R3L0) Metal-nicotianamine transporter YSL1, partial (29%)
CL1856Contig1	4	Protein metabolism and catabolism	Common bean	similar to UP_PSD6_ORYSA (Q8W425) 26S proteasome non-ATPase regulatory subunit 6 (26S proteasome regulatory particle non-ATPase subunit 7) (OsRPN7), partial (88%)
CL1857Contig1	4	hormone related	Common bean	weakly similar to UP_Q5UFQ3 (Q5UFQ3) IAA amidohydrolase (Fragment), partial (12%)
CL1858Contig1	4	unknown	Common bean	unknown
CL1859Contig1	4	oxidation	Soybean	similar to UP_Q9XFL3 (Q9XFL3) Peroxidase 1 (Fragment), partial (97%)
CL185Contig1	14	Protein metabolism and catabolism	Common bean	similar to GB_AAL15273.1_16323077_AY057642 AT5g36230/T30G6_9 {Arabidopsis thaliana;} , complete
CL1860Contig1	4	no classified	Common bean	similar to UP_Q67VQ4 (Q67VQ4) BolA-like, partial (43%)
CL1861Contig1	4	oxidation	Soybean	weakly similar to UP_Q9AYU1 (Q9AYU1) Quinone-oxidoreductase QR1 (Fragment), partial (37%)
CL1862Contig1	4	low hit	unknown	unknown
CL1863Contig1	4	unknown	M. truncatula	unknown
CL1864Contig1	4	unknown	Soybean	unknown
CL1865Contig1	4	primary metabolism	M. truncatula	similar to UP_Q9FIY0 (Q9FIY0) N-carbamyl-L-amino acid amidohydrolase-like protein, partial (91%)
CL1866Contig1	4	no classified	Common bean	UP_URIC_PHAVU (P53763) Uricase II (Urate oxidase) (Nodule specific uricase) , complete
CL1867Contig1	4	unknown	Soybean	unknown
CL1868Contig1	4	oxidation	Soybean	similar to UP_Q43854 (Q43854) Peroxidase precursor , partial (96%)
CL1869Contig1	4	Nucleotide and nucleic acid metabolism	Soybean	similar to GB_AAS10003.1_41619012_AY519533 MYB transcription factor {Arabidopsis thaliana;} , partial (51%)
CL186Contig1	13	Nucleotide and nucleic acid metabolism	Soybean	similar to UP_Q7XXQ1 (Q7XXQ1) Pre-mRNA splicing factor (Fragment), partial (77%)
CL1870Contig1	4	unknown	Soybean	unknown
CL1871Contig1	4	Signal transduction regulation	Common bean	homologue to UP_Q9SWE8 (Q9SWE8) RAC-like G-protein Rac1, complete
CL1872Contig1	4	unknown	Soybean	unknown
CL1873Contig1	4	unknown	Common bean	unknown
CL1874Contig1	4	oxidation	Common bean	similar to UP_P1_ARATH (Q39172) Probable NADP-dependent oxidoreductase P1 , partial (40%)
CL1875Contig1	4	Protein metabolism and catabolism	Soybean	similar to UP_DNAJ_STAAM (Q99TR8) Chaperone protein dnaJ (HSP40), partial (8%)
CL1876Contig1	4	unknown	Soybean	unknown
CL1877Contig1	4	stress/defense	Common bean	similar to UP_Q8LAY3 (Q8LAY3) Inhibitor of apoptosis-like protein, partial (27%)
CL1878Contig1	4	Signal transduction regulation	Soybean	similar to UP_Q84XK6 (Q84XK6) Peroxisomal targeting signal type 2 receptor, partial (57%)
CL1879Contig1	4	Nucleotide and nucleic acid metabolism	Common bean	similar to UP_HMGA_SOYBN (Q00423) HMG-Y related protein A (SB16A protein), partial (60%)
CL187Contig1	14	unknown	Common bean	unknown
CL1880Contig1	4	Nucleotide and nucleic acid metabolism	Common bean	similar to UP_Q67Y17 (Q67Y17) MRNA, complete cds, clone: RAFL25-18-P16, partial (27%)
CL1881Contig1	4	unknown	Soybean	unknown
CL1882Contig1	4	unknown	Soybean	unknown
CL1883Contig1	4	Nucleotide and nucleic acid metabolism	Soybean	similar to UP_Q6K4D4 (Q6K4D4) Proliferating-cell nucleolar protein-like, partial (18%)
CL1884Contig1	4	Signal transduction regulation	Common bean	similar to UP_Q924W1 (Q924W1) ALEX protein, partial (6%)
CL1885Contig1	4	unknown	Soybean	unknown
CL1886Contig1	4	unknown	Soybean	unknown
CL1887Contig1	4	Protein metabolism and catabolism	Soybean	homologue to GB_AAF36454.1_7108521_AF127564 ubiquitin-protein ligase 1 {Arabidopsis thaliana;} , partial (7%)
CL1888Contig1	4	Nucleotide and nucleic acid metabolism	Common bean	homologue to UP_Q9DDF8 (Q9DDF8) Homeodomain protein DlxB (Fragment), partial (5%)
CL1889Contig1	4	secondary metabolism	Common bean	similar to PIR_C86216_C86216 protein T23G18.6 [imported] - Arabidopsis thaliana {Arabidopsis thaliana;} , partial (85%)
CL188Contig1	14	primary metabolism	Common bean	similar to UP_ALF_CICAR (O65735) Fructose-bisphosphate aldolase, cytoplasmic isozyme , partial (98%)
CL1890Contig1	4	unknown	Soybean	unknown
CL1891Contig1	4	hormone related	Soybean	similar to UP_Q9SWX9 (Q9SWX9) Auxin conjugate hydrolase (ILL5), partial (85%)
CL1892Contig1	4	stress/defense	Soybean	similar to UP_STO_ARATH (Q96288) Salt-tolerance protein, partial (65%)
CL1893Contig1	4	Protein metabolism and catabolism	Common bean	weakly similar to UP_Q8NJN5 (Q8NJN5) Prolyl isomerase Ess1, partial (25%)
CL1894Contig1	4	primary metabolism	Soybean	similar to UP_Q9FLH2 (Q9FLH2) 2-oxoglutarate dehydrogenase, E1 component, partial (36%)
CL1895Contig1	4	Signal transduction regulation	Soybean	similar to GB_BAC06968.1_22093674_AP003815 kinase-like protein {Oryza sativa (japonica cultivar-group);} , partial (16%)
CL1896Contig1	4	unknown	Soybean	unknown
CL1897Contig1	4	primary metabolism	Soybean	similar to UP_O93880 (O93880) Mutant tryptophan synthase (Fragment), partial (11%)
CL1898Contig1	4	Nucleotide and nucleic acid metabolism	Soybean	homologue to PIR_JQ0956_JQ09 myb-related protein 306 - garden snapdragon, partial (24%)
CL1899Contig1	4	secondary metabolism	Soybean	similar to UP_Q8VWR6 (Q8VWR6) Lycopene epsilon-cyclase, partial (37%)
CL189Contig1	14	Nucleotide and nucleic acid metabolism	Common bean	similar to UP_Q9XIN0 (Q9XIN0) Expressed protein (BHLH transcription factor), partial (8%)
CL18Contig1	43	unknown	Common bean	unknown
CL1900Contig1	4	unknown	Soybean	unknown
CL1901Contig1	4	no classified	Soybean	similar to UP_Q8S9J9 (Q8S9J9) At1g14000/F7A19_9, partial (39%)
CL1902Contig1	4	unknown	Soybean	unknown
CL1903Contig1	4	unknown	Common bean	unknown
CL1904Contig1	4	unknown	Soybean	unknown
CL1905Contig1	4	hormone related	Common bean	weakly similar to UP_Q949H5 (Q949H5) Ethylene receptor, partial (27%)
CL1906Contig1	4	Protein metabolism and catabolism	Soybean	weakly similar to UP_Q9LHW8 (Q9LHW8) ESTs AU075812(E60850), partial (54%)
CL1907Contig1	4	primary metabolism	Common bean	weakly similar to UP_TRPB_CAMAC (O50046) Tryptophan synthase beta chain 2, chloroplast precursor , partial (25%)
CL1908Contig1	4	Trafficking membrane protein	Common bean	similar to UP_Q9XF20 (Q9XF20) Acyl carrier protein, partial (60%)
CL1909Contig1	4	no classified	Common bean	weakly similar to UP_Q6NPT8 (Q6NPT8) At2g02230, partial (24%)
CL190Contig1	2	unknown	Common bean	unknown
CL190Contig2	12	unknown	Common bean	unknown
CL1910Contig1	4	unknown	Common bean	unknown
CL1911Contig1	4	primary metabolism	Soybean	UP_RBL_SOYBN (P27066) Ribulose bisphosphate carboxylase large chain precursor (RuBisCO large subunit) , complete
CL1912Contig1	4	Fatty acid and lipid metabolism	Common bean	similar to UP_Q6NLR6 (Q6NLR6) At4g24230, partial (19%)
CL1913Contig1	4	stress/defense	Common bean	similar to UP_O82615 (O82615) T9A4.6 protein (Probable wound-induced protein), partial (17%)
CL1914Contig1	4	low hit	unknown	unknown
CL1915Contig1	4	no classified	Soybean	similar to UP_P93356 (P93356) LIM-domain SF3 protein (LIM domain protein WLIM2), partial (97%)
CL1916Contig1	4	Nucleotide and nucleic acid metabolism	Soybean	weakly similar to UP_Q75CK1 (Q75CK1) ACL082Wp, partial (34%)
CL1917Contig1	4	Uromyces	U. appendiculatus	UAHYP_14B_F_E07 UaHyphae_ARS Uromyces appendiculatus cDNA clone UAHYP_14B_E07, mRNA sequence
CL1918Contig1	4	unknown	Common bean	unknown
CL1919Contig1	4	cytoskeleton	Common bean	homologue to UP_Q9SY27 (Q9SY27) T17H7.13, partial (9%)
CL191Contig1	14	Protein metabolism and catabolism	Common bean	homologue to UP_Q67BD0 (Q67BD0) Heat shock protein 70-3, partial (51%)
CL1920Contig1	4	Signal transduction regulation	M. truncatula	similar to UP_O81809 (O81809) MAP3K epsilon protein kinase , partial (29%)
CL1921Contig1	4	Protein metabolism and catabolism	Soybean	weakly similar to UP_SYW_RABIT (P23612) Tryptophanyl-tRNA synthetase (Tryptophan--tRNA ligase) (TrpRS) , partial (63%)
CL1922Contig1	4	unknown	Soybean	unknown
CL1923Contig1	4	Nucleotide and nucleic acid metabolism	M. truncatula	similar to UP_Q5Z8K9 (Q5Z8K9) Zinc finger protein-like, partial (41%)
CL1924Contig1	4	unknown	Common bean	unknown
CL1925Contig1	4	oxidation	Soybean	similar to GB_AAN13491.1_23170948_AE003688 CG6584-PE {Drosophila melanogaster;} , partial (7%)
CL1926Contig1	4	Protein metabolism and catabolism	Common bean	homologue to UP_R191_ARATH (Q9SGA6) 40S ribosomal protein S19-1, partial (97%)
CL1927Contig1	4	primary metabolism	Soybean	similar to UP_HIS5_ARATH (Q9SZ30) Imidazole glycerol phosphate synthase hisHF, chloroplast precursor (IGP synthase) (ImGP synthase) (IGPS) [Includes: Glutamine amidotransferase ; Cyclase ] , partial (28%)
CL1928Contig1	4	primary metabolism	Soybean	homologue to GB_CAC05439.1_9955555_ATT19L5 glucose-6-phosphate 1-dehydrogenase {Arabidopsis thaliana;} , partial (37%)
CL1929Contig1	4	no classified	Common bean	weakly similar to UP_O81895 (O81895) Male sterility 2-like protein (Fragment), partial (49%)
CL192Contig1	14	unknown	Common bean	unknown
CL1930Contig1	4	unknown	Common bean	unknown
CL1931Contig1	4	unknown	M. truncatula	unknown
CL1932Contig1	4	low hit	unknown	unknown
CL1933Contig1	4	Nucleotide and nucleic acid metabolism	Soybean	homologue to UP_Q8LJS2 (Q8LJS2) Nucleolar histone deacetylase HD2-P39, partial (62%)
CL1934Contig1	4	Signal transduction regulation	Common bean	similar to UP_Q9FQ10 (Q9FQ10) Sucrose-phosphatase , partial (32%)
CL1935Contig1	4	unknown	Soybean	unknown
CL1936Contig1	4	unknown	Soybean	unknown
CL1937Contig1	4	unknown	Soybean	unknown
CL1938Contig1	4	unknown	Soybean	unknown
CL1939Contig1	4	unknown	Common bean	unknown
CL193Contig1	14	Nucleotide and nucleic acid metabolism	Common bean	homologue to UP_Q9FZ15 (Q9FZ15) Tuber-specific and sucrose-responsive element binding factor, partial (36%)
CL1940Contig1	4	unknown	Soybean	unknown
CL1941Contig1	4	unknown	Soybean	unknown
CL1942Contig1	4	unknown	Soybean	unknown
CL1943Contig1	4	Nucleotide and nucleic acid metabolism	Soybean	similar to UP_Q8LF59 (Q8LF59) DNA-binding protein, partial (69%)
CL1944Contig1	4	unknown	Lotus	unknown
CL1945Contig1	4	unknown	Common bean	unknown
CL1946Contig1	4	Protein metabolism and catabolism	Common bean	UP_Q8LSH9 (Q8LSH9) Ubiquitin-like protein SMT3 (Fragment), complete
CL1947Contig1	4	Nucleotide and nucleic acid metabolism	Common bean	similar to UP_O24292 (O24292) CP12 precursor, partial (49%)
CL1948Contig1	4	Protein metabolism and catabolism	Soybean	similar to UP_Q75I90 (Q75I90) Eukaryotic peptide chain release factor subunit 1-3 (ERF1-3), partial (44%)
CL1949Contig1	4	low hit	unknown	unknown
CL194Contig1	7	Trafficking membrane protein	Common bean	weakly similar to UP_Q6K4N7 (Q6K4N7) Amino acid transporter-like, partial (78%)
CL194Contig2	6	Trafficking membrane protein	Common bean	weakly similar to UP_Q6K4N7 (Q6K4N7) Amino acid transporter-like, partial (78%)
CL1950Contig1	4	unknown	Common bean	unknown
CL1951Contig1	4	low hit	unknown	unknown
CL1952Contig1	4	Nucleotide and nucleic acid metabolism	Common bean	similar to UP_Q9XHD3 (Q9XHD3) PHAP2B protein, partial (13%)
CL1953Contig1	4	unknown	Common bean	unknown
CL1954Contig1	4	unknown	Soybean	unknown
CL1955Contig1	4	primary metabolism	Soybean	similar to UP_O82603 (O82603) T2L5.1 protein (Similarity to chorismate mutase-T and prephenate dehydrogenase), partial (28%)
CL1956Contig1	4	Cell wall biosynthesis and modification	Soybean	homologue to UP_Q8L5G3 (Q8L5G3) Proline rich protein 3 (Fragment), partial (78%)
CL1957Contig1	4	unknown	Common bean	unknown
CL1958Contig1	4	Protein metabolism and catabolism	Soybean	similar to UP_Q93YG9 (Q93YG9) Insulin degrading enzyme, partial (38%)
CL1959Contig1	4	unknown	Soybean	unknown
CL195Contig1	14	hormone related	Common bean	similar to UP_Q43677 (Q43677) Auxin-induced protein, complete
CL1960Contig1	4	unknown	Common bean	unknown
CL1961Contig1	4	low hit	unknown	unknown
CL1962Contig1	4	Protein metabolism and catabolism	Common bean	similar to UP_Q6H6L7 (Q6H6L7) YbaK/prolyl-tRNA synthetase-like, partial (57%)
CL1963Contig1	4	unknown	Common bean	unknown
CL1964Contig1	4	unknown	Soybean	unknown
CL1965Contig1	4	unknown	Soybean	unknown
CL1966Contig1	4	primary metabolism	Common bean	weakly similar to UP_RPIA_ARATH (Q9ZU38) Probable-ribose 5-phosphate isomerase (Phosphoriboisomerase) , partial (50%)
CL1967Contig1	4	Nucleotide and nucleic acid metabolism	Common bean	weakly similar to UP_O81617 (O81617) F8M12.17 protein, partial (6%)
CL1968Contig1	4	unknown	Soybean	unknown
CL1969Contig1	4	low hit	unknown	unknown
CL196Contig1	10	Photosystem	Common bean	similar to UP_Q8W536 (Q8W536) Photosystem II reaction center (Fragment), complete
CL196Contig2	4	Photosystem	Common bean	similar to UP_Q8W536 (Q8W536) Photosystem II reaction center (Fragment), complete
CL1970Contig1	4	oxidation	Soybean	lipoxygenase [Glycine max]
CL1971Contig1	4	Protein metabolism and catabolism	Common bean	weakly similar to UP_Q6DEN0 (Q6DEN0) Zgc:100800, partial (89%)
CL1972Contig1	4	unknown	Soybean	unknown
CL1973Contig1	4	primary metabolism	Soybean	homologue to UP_Q93YH3 (Q93YH3) ATP citrate lyase b-subunit , partial (48%)
CL1974Contig1	4	Nucleotide and nucleic acid metabolism	Soybean	similar to UP_MT70_ARATH (O82486) Probable N6-adenosine-methyltransferase MT-A70-like protein , partial (40%)
CL1975Contig1	4	Protein metabolism and catabolism	Common bean	similar to UP_Q9SCY3 (Q9SCY3) FKBP like protein , partial (68%)
CL1976Contig1	4	unknown	Common bean	unknown
CL1977Contig1	4	Signal transduction regulation	Common bean	similar to UP_Q8SBC3 (Q8SBC3) Protein phosphatase 2C (Fragment), partial (68%)
CL1978Contig1	4	unknown	Common bean	unknown
CL1979Contig1	4	Cell wall biosynthesis and modification	Common bean	similar to UP_O82161 (O82161) Phi-1 protein, partial (87%)
CL197Contig1	14	Cytoskeleton	Common bean	homologue to UP_ACT_GOSHI (O81221) Actin, complete
CL1980Contig1	4	unknown	Soybean	unknown
CL1981Contig1	4	Nucleotide and nucleic acid metabolism	Common bean	similar to PDB_1L3A_A_21730637_1L3A_A Chain A, Structure Of The Plant Transcriptional Regulator Pbf-2. {Solanum tuberosum;} , partial (80%)
CL1982Contig1	4	unknown	Soybean	unknown
CL1983Contig1	4	Plant development and senescence	M. truncatula	homologue to UP_Q7XJI9 (Q7XJI9) Katanin, partial (35%)
CL1984Contig1	4	unknown	Soybean	unknown
CL1985Contig1	4	Protein metabolism and catabolism	Common bean	similar to UP_Q8RVX2 (Q8RVX2) Protease inhibitor precursor, partial (81%)
CL1986Contig1	4	unknown	Soybean	unknown
CL1987Contig1	4	secondary metabolism	Common bean	similar to UP_Q9SCP7 (Q9SCP7) Caffeic acid O-methyltransferase-like protein (AT3g53140/T4D2_70), partial (90%)
CL1988Contig1	4	Signal transduction regulation	Soybean	UP_Q84P43 (Q84P43) Protein kinase Pti1, complete
CL1989Contig1	4	unknown	Common bean	unknown
CL198Contig1	13	Signal transduction regulation	Soybean	similar to UP_Q84K89 (Q84K89) Receptor kinase LRK10 (Receptor kinase LRK14), partial (19%)
CL1990Contig1	2	primary metabolism	Soybean	UP_Q8LGT9 (Q8LGT9) Phosphoglycerate mutase-like protein, complete
CL1990Contig2	2	primary metabolism	Soybean	UP_Q8LGT9 (Q8LGT9) Phosphoglycerate mutase-like protein, complete
CL1991Contig1	4	unknown	Soybean	unknown
CL1992Contig1	4	oxidation	Common bean	weakly similar to UP_Q67X21 (Q67X21) Glutaredoxin-like, partial (14%)
CL1993Contig1	4	Protein metabolism and catabolism	Soybean	homologue to UP_Q8GV26 (Q8GV26) RUB1 conjugating enzyme, complete
CL1994Contig1	4	unknown	Soybean	unknown
CL1995Contig1	4	unknown	Common bean	unknown
CL1996Contig1	4	Fatty acid and lipid metabolism	Common bean	similar to UP_Q6RUF8 (Q6RUF8) Glycerol kinase , partial (25%)
CL1997Contig1	4	stress/defense	Common bean	similar to UP_Q6Z157 (Q6Z157) Oxidation resistance 1-like protein, partial (51%)
CL1998Contig1	4	Uromyces	U. appendiculatus	UAHYP_17B_F_H11 UaHyphae_ARS Uromyces appendiculatus cDNA clone UAHYP_17B_H11, mRNA sequence
CL1999Contig1	4	unknown	Soybean	unknown
CL199Contig1	14	unknown	Common bean	unknown
CL19Contig1	42	primary metabolism	Common bean	similar to UP_TKTC_CRAPL (Q42676) Transketolase, chloroplast (TK) (Fragment) , partial (87%)
CL1Contig1	4	unknown	Soybean	unknown
CL1Contig10	8	unknown	Common bean	unknown
CL1Contig100	8	unknown	Common bean	unknown
CL1Contig101	30	Photosystem	Common bean	similar to UP_PSBQ_ONOVI (O22591) Oxygen-evolving enhancer protein 3, chloroplast precursor (OEE3) (16 kDa subunit of oxygen evolving system of photosystem II) (OEC 16 kDa subunit), partial (78%)
CL1Contig102	5	unknown	Soybean	unknown
CL1Contig103	6	unknown	Soybean	unknown
CL1Contig104	16	unknown	Common bean	unknown
CL1Contig105	72	hormone related	Common bean	homologue to UP_Q8W3Y3 (Q8W3Y3) 1-aminocyclopropane-1-carboxylic acid oxidase, partial (87%)
CL1Contig106	10	primary metabolism	Soybean	similar to UP_Q9FS26 (Q9FS26) Plastidic cysteine synthase 1, partial (63%)
CL1Contig107	2	Protein metabolism and catabolism	Soybean	homologue to gb_AF036502.1_AF036502 Mitella pentandra large subunit 26S ribosomal RNA gene, partial sequence, partial (35%)
CL1Contig108	40	unknown	Common bean	unknown
CL1Contig109	9	Nucleotide and nucleic acid metabolism	Common bean	similar to UP_Q8W195 (Q8W195) Zinc finger protein LSD1, partial (51%)
CL1Contig11	41	Photosystem	Common bean	homologue to UP_Q41038 (Q41038) Type II chlorophyll a/b binding protein from photosystem I precursor, partial (93%)
CL1Contig110	8	Protein metabolism and catabolism	Soybean	weakly similar to UP_O22512 (O22512) Grr1, partial (52%)
CL1Contig111	15	Cell wall biosynthesis and modification	Soybean	similar to GB_AAM61695.1_21537354_AY085142 hydroxyproline-rich glycoprotein-like protein {Arabidopsis thaliana;} , partial (47%)
CL1Contig112	9	no classified	Common bean	similar to UP_Q8W4Q5 (Q8W4Q5) AT5g51450/MFG13_16, partial (44%)
CL1Contig113	6	Signal transduction regulation	Common bean	weakly similar to UP_M3KC_HUMAN (Q12852) Mitogen-activated protein kinase kinase kinase 12 (Leucine-zipper protein kinase) (ZPK) , partial (8%)
CL1Contig114	6	Photosystem	Common bean	similar to UP_PSBQ_ONOVI (O22591) Oxygen-evolving enhancer protein 3, chloroplast precursor (OEE3) (16 kDa subunit of oxygen evolving system of photosystem II) (OEC 16 kDa subunit), partial (78%)
CL1Contig115	10	Protein metabolism and catabolism	Common bean	PIR_S03599_UQFS ubiquitin precursor - common sunflower (fragment) {Helianthus annuus;} , partial (84%)
CL1Contig116	4	Nucleotide and nucleic acid metabolism	Cotton	UP_Q5QJK2_SALTY (Q5QJK2) IS1 transposase, complete
CL1Contig117	4	Nucleotide and nucleic acid metabolism	Common bean	similar to UP_Q8RVV3 (Q8RVV3) Viroid RNA-binding protein (Fragment), partial (15%)
CL1Contig118	14	unknown	Common bean	unknown
CL1Contig119	14	unknown	Common bean	unknown
CL1Contig12	6	Protein metabolism and catabolism	Common bean	UP_Q9M4R0 (Q9M4R0) Ubiquitin conjugating protein, complete
CL1Contig120	6	Protein metabolism and catabolism	Common bean	similar to UP_Q8H1Y2 (Q8H1Y2) 20S proteasome alpha 6 subunit, partial (89%)
CL1Contig121	6	Trafficking membrane protein	Soybean	similar to UP_Q9LJH7 (Q9LJH7) Emb_CAB41081.1, partial (52%)
CL1Contig122	4	unknown	Common bean	unknown
CL1Contig123	101	primary metabolism	Common bean	homologue to UP_Q8LK04 (Q8LK04) Glyceraldehyde 3-phosphate dehydrogenase , complete
CL1Contig124	20	stress/defense	Soybean	UP_P93159 (P93159) Beta-glucan-elicitor receptor, complete
CL1Contig125	40	primary metabolism	Common bean	homologue to UP_Q9XQB0 (Q9XQB0) Carbonic anhydrase, complete
CL1Contig126	4	Protein metabolism and catabolism	Common bean	similar to UP_Q9LT09 (Q9LT09) 50S ribosomal protein L24 (At5g23535), partial (94%)
CL1Contig127	16	Protein metabolism and catabolism	Soybean	similar to PIR_B86367_B86367 protein F26F24.16 [imported] - Arabidopsis thaliana {Arabidopsis thaliana;} , complete
CL1Contig128	4	Signal transduction regulation	Soybean	similar to UP_Q8VZD9 (Q8VZD9) AT5g53140/MFH8_8, partial (70%)
CL1Contig129	4	cytoskeleton	Soybean	similar to UP_Q8LED2 (Q8LED2) Ankyrin-like protein, partial (50%)
CL1Contig13	4	secondary metabolism	Common bean	similar to UP_MDAR_PEA (Q40977) Monodehydroascorbate reductase (MDAR) (Ascorbate free radical reductase) (AFR reductase) , partial (52%)
CL1Contig130	16	unknown	Common bean	unknown
CL1Contig131	3	Photosystem	Common bean	similar to UP_ATPX_SPIOL (P31853) ATP synthase B' chain, chloroplast precursor (Subunit II) , partial (67%)
CL1Contig132	2	Uromyces	U. appendiculatus	UAHYP_08C_F_C05 UaHyphae_ARS Uromyces appendiculatus cDNA clone UAHYP_08C_C05, mRNA sequence
CL1Contig133	4	Uromyces	U. appendiculatus	UAHYP_08C_R_C05 UaHyphae_ARS Uromyces appendiculatus cDNA clone UAHYP_08C_C05, mRNA sequence
CL1Contig134	6	Protein metabolism and catabolism	Common bean	homologue to UP_Q9SXX5 (Q9SXX5) Plastidic aldolase, partial (67%)
CL1Contig135	4	Nucleotide and nucleic acid metabolism	Common bean	similar to UP_Q9LNV4 (Q9LNV4) F22G5.31, partial (18%)
CL1Contig136	11	Photosystem	Common bean	homologue to UP_Q9LKI0 (Q9LKI0) LHCII type I chlorophyll a/b-binding protein, complete
CL1Contig137	4	primary metabolism	Soybean	similar to UP_Q9ZPK0 (Q9ZPK0) Thiosulfate sulfurtransferase, partial (95%)
CL1Contig138	12	Photosystem	Common bean	similar to UP_UCRI_PEA (P26291) Cytochrome B6-F complex iron-sulfur subunit, chloroplast precursor (Rieske iron-sulfur protein) (RISP) , partial (97%)
CL1Contig139	5	Cell wall biosynthesis and modification	Common bean	similar to UP_GAE1_CYATE (O65780) UDP-glucose 4-epimerase GEPI42 (Galactowaldenase) (UDP-galactose 4-epimerase) , partial (94%)
CL1Contig14	17	primary metabolism	Common bean	homologue to UP_Q84L89 (Q84L89) L-asparaginase, complete
CL1Contig140	18	hormone related	Common bean	similar to UP_Q40478 (Q40478) Ethylene-responsive element binding protein, partial (33%)
CL1Contig141	37	Protein metabolism and catabolism	Common bean	PIR_S30151_S30151 polyubiquitin 6 - parsley {Petroselinum crispum;} , partial (86%)
CL1Contig142	10	Photosystem	Common bean	homologue to UP_Q9LKI0 (Q9LKI0) LHCII type I chlorophyll a/b-binding protein, complete
CL1Contig143	2	oxidation	Common bean	homologue to UP_CAT4_SOYBN (O48561) Catalase 4 , complete
CL1Contig144	4	Nucleotide and nucleic acid metabolism	Soybean	similar to GB_AAL49941.1_17979249_AY070475 AT3g04610/F7O18_9 {Arabidopsis thaliana;} , partial (17%)
CL1Contig145	13	oxidation	Common bean	similar to UP_Q9FPJ7 (Q9FPJ7) At2g27680, partial (60%)
CL1Contig146	31	Protein metabolism and catabolism	Soybean	homologue to UP_Q9ASR1 (Q9ASR1) At1g56070/T6H22_13 (Elongation factor EF-2), complete
CL1Contig147	164	Photosystem	Common bean	homologue to UP_Q9LKI1 (Q9LKI1) LHCII type II chlorophyll a/b-binding protein, complete
CL1Contig148	4	Cytoskeleton	Common bean	similar to GB_AAM53248.1_21427471_AF507916 actin-related protein 8B {Arabidopsis thaliana;} , partial (42%)
CL1Contig149	4	Protein metabolism and catabolism	Tomato	similar to UP_SYN3_ARATH (Q9SSK1) Asparaginyl-tRNA synthetase, cytoplasmic 3 (Asparagine--tRNA ligase 3) (AsnRS 3) , partial (40%)
CL1Contig15	5	cytoskeleton	Soybean	similar to UP_WAIP_HUMAN (O43516) Wiskott-Aldrich syndrome protein interacting protein (WASP interacting protein) (PRPL-2 protein), partial (7%)
CL1Contig150	5	non classified	vector	homologue to GP_10281475_gb_ mutant green fluorescent protein {Cloning vector pGreenscript A}, partial (10%)
CL1Contig151	4	Trafficking membrane protein	Soybean	similar to UP_Q9LNC8 (Q9LNC8) F9P14.5 protein, partial (38%)
CL1Contig152	8	unknown	Common bean	unknown
CL1Contig153	18	Protein metabolism and catabolism	Common bean	homologue to UP_R10C_ARATH (P59231) 60S ribosomal protein L10a-3, partial (97%)
CL1Contig154	16	Photosystem	Common bean	similar to UP_CB12_LYCES (P10708) Chlorophyll a-b binding protein 7, chloroplast precursor (LHCI type II CAB-7), complete
CL1Contig155	10	Signal transduction regulation	Soybean	similar to GP_9955560_emb_ protein kinase-like {Arabidopsis thaliana}, partial (18%)
CL1Contig156	19	Protein metabolism and catabolism	Soybean	homologue to UP_Q9S834 (Q9S834) ATP-dependent Clp protease subunit ClpP (NClpP1) (ATP-dependent Clp protease proteolytic subunit ClpP5) , partial (86%)
CL1Contig157	64	primary metabolism	Common bean	homologue to UP_Q9XQB0 (Q9XQB0) Carbonic anhydrase, complete
CL1Contig158	2	Protein metabolism and catabolism	Common bean	similar to GB_AAP13437.1_30023808_BT006329 At5g23590 {Arabidopsis thaliana;} , partial (36%)
CL1Contig159	121	Protein metabolism and catabolism	Common bean	Human ribosomal DNA complete repeating unit, complete
CL1Contig16	11	primary metabolism	Common bean	homologue to UP_Q9XFG0 (Q9XFG0) Cystathionine-gamma-synthase precursor , partial (69%)
CL1Contig160	4	cytoskeleton	Soybean	similar to UP_Q9FJJ5 (Q9FJJ5) Microtubule-associated protein EB1-like protein, partial (47%)
CL1Contig161	6	unknown	M. truncatula	unknown
CL1Contig162	4	Nucleotide and nucleic acid metabolism	Common bean	homologue to UP_Q94KA8 (Q94KA8) BZIP transcription factor 2, partial (64%)
CL1Contig163	4	unknown	Soybean	unknown
CL1Contig164	4	oxidation	Common bean	similar to GB_CAA39819.1_20900_PSSODII Cu/Zn superoxide dismutase II {Pisum sativum;} , partial (94%)
CL1Contig165	6	primary metabolism	Soybean	similar to UP_Q9SUG3 (Q9SUG3) Inositol 1, 3, 4-trisphosphate 5/6-kinase-like protein, partial (83%)
CL1Contig166	10	Protein metabolism and catabolism	Soybean	UP_Q39257 (Q39257) Ubiquitin, partial (83%)
CL1Contig167	2	unknown	Common bean	unknown
CL1Contig168	2	primary metabolism	Common bean	UP_RCA_PHAVU (O64981) Ribulose bisphosphate carboxylase/oxygenase activase, chloroplast precursor (RuBisCO activase) (RA) , complete
CL1Contig169	4	Signal transduction regulation	Common bean	homologue to UP_Q9M6S1 (Q9M6S1) MAP kinase 3, complete
CL1Contig17	6	Nucleotide and nucleic acid metabolism	Common bean	similar to UP_Q6R3R2 (Q6R3R2) CONSTANS-like protein CO1, partial (41%)
CL1Contig170	5	Uromyces	P. pachyrhizi	gb|DN739835.1|DN739835 Pp0927 P. pachyrhizi germinating urediniospores P. pachyrhizi cDNA
CL1Contig171	4	primary metabolism	Soybean	similar to PDB_1DJ2_A.0_7546402_1DJ2_A Chain A, Structures Of Adenylosuccinate Synthetase From Triticum Aestivum And Arabidopsis Thaliana. {Arabidopsis thaliana;} , partial (35%)
CL1Contig172	6	primary metabolism	Soybean	weakly similar to UP_Q93X59 (Q93X59) Fructan 1-exohydrolase IIb precursor , partial (33%)
CL1Contig173	2	Protein metabolism and catabolism	Common bean	similar to UP_Q6PQ37 (Q6PQ37) Ubiquitin-conjugating enzyme family protein, complete
CL1Contig174	11	primary metabolism	Common bean	similar to PDB_1BFN_3891618_1BFN Beta-AmylaseBETA-Cyclodextrin Complex. {Glycine max;} , partial (41%)
CL1Contig175	15	oxidation	M. truncatula	homologue to UP_CHLD_PEA (O22437) Magnesium-chelatase subunit chlD, chloroplast precursor (Mg-protoporphyrin IX chelatase) (Mg-chelatase subunit D) , partial (94%)
CL1Contig176	18	Photosystem	Common bean	homologue to UP_Q9LKH8 (Q9LKH8) NADPH-protochlorophyllide oxidoreductase, partial (94%)
CL1Contig177	6	oxidation	Common bean	weakly similar to GB_BAB01697.1_9280318_AP000735 oxidase-like protein {Arabidopsis thaliana;} , partial (56%)
CL1Contig178	17	Trafficking membrane protein	Common bean	similar to UP_Q9LYR6 (Q9LYR6) Peptide transporter-like protein, partial (27%)
CL1Contig179	2	Protein metabolism and catabolism	Common bean	similar to UP_Q41057 (Q41057) Cysteine protease , partial (93%)
CL1Contig18	39	primary metabolism	Common bean	homologue to UP_KPPR_MESCR (P27774) Phosphoribulokinase, chloroplast precursor (Phosphopentokinase) (PRKASE) (PRK) , partial (92%)
CL1Contig180	4	unknown	Soybean	unknown
CL1Contig181	6	unknown	Soybean	unknown
CL1Contig182	8	Protein metabolism and catabolism	Common bean	similar to UP_Q8LF32 (Q8LF32) Aspartyl aminopeptidase-like protein, partial (34%)
CL1Contig183	74	no classified	Common bean	similar to UP_Q6V1W4 (Q6V1W4) Aminotransferase 2, complete
CL1Contig184	28	primary metabolism	Common bean	UP_GLN4_PHAVU (P15102) Glutamine synthetase leaf isozyme, chloroplast precursor (Isozyme delta) (Glutamate--ammonia ligase) , complete
CL1Contig185	4	unknown	Common bean	unknown
CL1Contig186	20	Photosystem	Common bean	homologue to UP_NIA2_PHAVU (P39866) Nitrate reductase [NADH] 2 (NR-2) , partial (25%)
CL1Contig187	36	Nucleotide and nucleic acid metabolism	Common bean	similar to UP_Q9ZTK7 (Q9ZTK7) CONSTANS-like protein 2, partial (61%)
CL1Contig188	7	stress/defense	Common bean	weakly similar to UP_Q8S3U2 (Q8S3U2) EDS1-like protein, partial (48%)
CL1Contig189	8	Trafficking membrane protein	Soybean	similar to UP_Q84M24 (Q84M24) AtABCA1, partial (12%)
CL1Contig19	12	Protein metabolism and catabolism	Common bean	similar to UP_Q6PQ37 (Q6PQ37) Ubiquitin-conjugating enzyme family protein, complete
CL1Contig190	3	unknown	Common bean	unknown
CL1Contig191	5	Trafficking membrane protein	Common bean	similar to UP_Q64EX4 (Q64EX4) MtN19-like protein, partial (46%)
CL1Contig192	2	unknown	Common bean	unknown
CL1Contig193	8	Protein metabolism and catabolism	Soybean	homologue to UP_IF4U_TOBAC (P41382) Eukaryotic initiation factor 4A-10 (eIF4A-10) (eIF-4A-10), complete
CL1Contig194	10	Nucleotide and nucleic acid metabolism	Soybean	similar to UP_Q9LY33 (Q9LY33) BZIP protein, partial (84%)
CL1Contig195	6	unknown	Soybean	unknown
CL1Contig196	2	Nucleotide and nucleic acid metabolism	Common bean	similar to UP_Q8RVV3 (Q8RVV3) Viroid RNA-binding protein (Fragment), partial (15%)
CL1Contig197	18	Photosystem	Soybean	UP_Q6LDZ6 (Q6LDZ6) Photosystem II thylakoid membrane protein, complete
CL1Contig198	12	primary metabolism	Soybean	similar to UP_Q7X9A0 (Q7X9A0) Rubisco activase alpha form precursor, partial (94%)
CL1Contig199	2	Protein metabolism and catabolism	Soybean	homologue to UP_O99018 (O99018) Chloroplast protease precursor, partial (69%)
CL1Contig2	10	Nucleotide and nucleic acid metabolism	Common bean	similar to UP_Q9M4Y9 (Q9M4Y9) AP2-related transcription factor (Ethylene responsive protein), partial (51%)
CL1Contig20	3	unknown	Common bean	unknown
CL1Contig200	6	Signal transduction regulation	Soybean	weakly similar to UP_Q93XC9 (Q93XC9) Armadillo repeat-containing protein (Fragment), partial (12%)
CL1Contig201	2	Plant development and senescence	Common bean	similar to UP_Q9ASX8 (Q9ASX8) At1g27760/T22C5_5, partial (16%)
CL1Contig202	4	cytoskeleton	Soybean	similar to UP_O22403 (O22403) ADL2 protein, partial (15%)
CL1Contig203	4	Protein metabolism and catabolism	Soybean	similar to UP_Q38949 (Q38949) Rof1 , partial (68%)
CL1Contig204	3	primary metabolism	Common bean	similar to UP_O49434 (O49434) HyuC-like protein, partial (81%)
CL1Contig205	5	unknown	Common bean	unknown
CL1Contig206	2	Plant development and senescence	Soybean	similar to UP_Q9ASX8 (Q9ASX8) At1g27760/T22C5_5, partial (68%)
CL1Contig207	2	unknown	Common bean	unknown
CL1Contig208	6	unknown	Common bean	unknown
CL1Contig209	2	unknown	Common bean	unknown
CL1Contig21	4	Signal transduction regulation	Soybean	similar to UP_Q9FUY4 (Q9FUY4) Protein kinase AKINbetagamma-2, partial (81%)
CL1Contig210	2	unknown	Common bean	unknown
CL1Contig211	2	unknown	Soybean	unknown
CL1Contig212	4	unknown	Soybean	unknown
CL1Contig213	2	primary metabolism	Soybean	similar to UP_Q9SDN3 (Q9SDN3) 1-acyl-sn-glycerol-3-phosphate acyltransferase, partial (75%)
CL1Contig214	2	Photosystem	Common bean	homologue to UP_O49154 (O49154) Ferredoxin-dependent glutamate synthase (Fragment) , partial (21%)
CL1Contig215	4	Nucleotide and nucleic acid metabolism	Common bean	weakly similar to UP_Q8CI42 (Q8CI42) D1Wsu40e protein (Fragment), partial (34%)
CL1Contig216	2	oxidation	Common bean	UP_Q94IR2 (Q94IR2) Carotenoid 9,10-9',10' cleavage dioxygenase, partial (31%)
CL1Contig217	4	unknown	Common bean	unknown
CL1Contig218	80	oxidation	Soybean	similar to UP_Q9SHX4 (Q9SHX4) F1E22.18, partial (86%)
CL1Contig219	4	primary metabolism	Soybean	similar to UP_Q8S305 (Q8S305) Short-chain alcohol dehydrogenase (Fragment), partial (94%)
CL1Contig22	18	Fatty acid and lipid metabolism	Common bean	similar to UP_Q9LU14 (Q9LU14) Proline-rich protein APG-like; GDSL-motif lipase/hydrolase-like protein (AT3g16370/MYA6_18), partial (92%)
CL1Contig220	2	Nucleotide and nucleic acid metabolism	Common bean	similar to UP_Q7F8R0 (Q7F8R0) KH domain-containing protein-like, partial (48%)
CL1Contig221	2	Uromyces	C. quercuum	gb|DN911084.1|DN911084 D893 Directly germinating basidiospore suppression subtraction hybridization library C. quercuum f. sp. fusiforme cDNA
CL1Contig222	4	unknown	Soybean	unknown
CL1Contig223	2	primary metabolism	M. truncatula	similar to GB_AAP49525.1_31376397_BT008763 At1g28110 {Arabidopsis thaliana;} , partial (82%)
CL1Contig224	2	primary metabolism	Soybean	similar to UP_Q9SLN8 (Q9SLN8) Allyl alcohol dehydrogenase, partial (94%)
CL1Contig225	2	non classified	vector	homologue to GP_10281475_gb_ mutant green fluorescent protein {Cloning vector pGreenscript A}, partial (10%)
CL1Contig226	6	Trafficking membrane protein	Soybean	similar to UP_Q6NQK0 (Q6NQK0) At1g76970, partial (33%)
CL1Contig227	2	Protein metabolism and catabolism	Common bean	homologue to gb_AF036501.1_ Lithophragma trifoliata large subunit 26S ribosomal RNA gene, partial sequence, partial (23%)
CL1Contig228	2	unknown	Soybean	unknown
CL1Contig229	4	Trafficking membrane protein	Soybean	weakly similar to UP_Q8LBR0 (Q8LBR0) Phloem-specific lectin PP2-like protein, partial (46%)
CL1Contig23	18	Cell wall biosynthesis and modification	Common bean	homologue to UP_Q84L80 (Q84L80) Expansin precursor, partial (96%)
CL1Contig230	4	Uromyces	Puccinia graminis	gb|CV191753.1|CV191753 1_p04 SSH-library of Puccinia graminis f. sp. tritici cDNA
CL1Contig231	2	Uromyces	C. quercuum	gb|DN911084.1|DN911084 D893 Directly germinating basidiospore suppression subtraction hybridization library C. quercuum f. sp. fusiforme cDNA
CL1Contig232	2	Uromyces	C. quercuum	gb|DN911084.1|DN911084 D893 Directly germinating basidiospore suppression subtraction hybridization library C. quercuum f. sp. fusiforme cDNA
CL1Contig233	6	Uromyces	C. quercuum	gb|DN911084.1|DN911084 D893 Directly germinating basidiospore suppression subtraction hybridization library C. quercuum f. sp. fusiforme cDNA
CL1Contig234	2	Nucleotide and nucleic acid metabolism	Common bean	similar to PIR_T49142_T49142 CCR4-associated factor 1-like protein - Arabidopsis thaliana {Arabidopsis thaliana;} , partial (53%)
CL1Contig235	3	unknown	Common bean	unknown
CL1Contig236	2	Trafficking membrane protein	Common bean	weakly similar to UP_Q8DLU7 (Q8DLU7) Tlr0379 protein, partial (42%)
CL1Contig237	12	low hit	unknown	unknown
CL1Contig238	2	Protein metabolism and catabolism	Soybean	similar to UP_PFTA_PEA (O24304) Protein farnesyltransferase/geranylgeranyltransferase type I alpha subunit (CAAX farnesyltransferase alpha subunit) (Ras proteins prenyltransferase alpha) (FTase-alpha) (Type I protein geranyl-geranyltransfer , partial (9
CL1Contig239	2	unknown	Soybean	unknown
CL1Contig24	13	unknown	Common bean	unknown
CL1Contig240	16	primary metabolism	Common bean	weakly similar to GB_AAC49826.1_1916643_CRU71604 desacetoxyvindoline 4-hydroxylase {Catharanthus roseus;} , partial (53%)
CL1Contig241	4	unknown	Common bean	unknown
CL1Contig242	8	no classified	Soybean	similar to UP_Q9ZWM6 (Q9ZWM6) Adenylyl cyclase associated protein, partial (51%)
CL1Contig243	4	Uromyces	U. appendiculatus	UAHYP_18C_F_C06 UaHyphae_ARS Uromyces appendiculatus cDNA clone UAHYP_18C_C06, mRNA sequence
CL1Contig244	2	low hit	unknown	unknown
CL1Contig245	2	Uromyces	C. quercuum	gb|DN911084.1|DN911084 D893 Directly germinating basidiospore suppression subtraction hybridization library C. quercuum f. sp. fusiforme cDNA
CL1Contig246	2	non classified	vector	homologue to GP_10281475_gb_ mutant green fluorescent protein {Cloning vector pGreenscript A}, partial (10%)
CL1Contig247	2	unknown	Soybean	unknown
CL1Contig248	2	oxidation	Common bean	weakly similar to UP_Q9SUC6 (Q9SUC6) Berberine bridge enzyme-like protein, partial (42%)
CL1Contig249	5	unknown	Common bean	unknown
CL1Contig25	10	unknown	Soybean	unknown
CL1Contig250	2	Nucleotide and nucleic acid metabolism	Soybean	similar to UP_Q9AR19 (Q9AR19) Histone acetyltransferase GCN5 (At3g54610) (Expressed protein), partial (53%)
CL1Contig251	4	Uromyces	U. appendiculatus	UAHYP_17A_R_B07 UaHyphae_ARS Uromyces appendiculatus cDNA clone UAHYP_17A_B07, mRNA sequence
CL1Contig252	56	primary metabolism	Common bean	homologue to UP_Q9XE94 (Q9XE94) Geranylgeranyl hydrogenase, complete
CL1Contig253	14	hormone related	Common bean	similar to UP_Q8LKG1 (Q8LKG1) Drm3, partial (98%)
CL1Contig254	4	Uromyces	P. pachyrhizi	gb|DN739835.1|DN739835 Pp0927 P. pachyrhizi germinating urediniospores P. pachyrhizi cDNA
CL1Contig255	3	Trafficking membrane protein	Common bean	similar to UP_Q40501 (Q40501) 37kDa chloroplast inner envelope membrane polypeptide, partial (85%)
CL1Contig256	5	primary metabolism	Common bean	similar to UP_Q9FFW8 (Q9FFW8) Tryptophan synthase beta chain, partial (44%)
CL1Contig257	8	Nucleotide and nucleic acid metabolism	M. truncatula	similar to UP_Q9SMX9 (Q9SMX9) Squamosa promoter binding protein-like 1, partial (37%)
CL1Contig258	4	Protein metabolism and catabolism	Soybean	homologue to UP_Q9M4Y3 (Q9M4Y3) Plastid ribosomal protein S10 precursor, partial (58%)
CL1Contig259	40	Photosystem	Common bean	similar to UP_FENR_PEA (P10933) Ferredoxin--NADP reductase, leaf isozyme, chloroplast precursor (FNR) , complete
CL1Contig26	14	Nucleotide and nucleic acid metabolism	Common bean	similar to UP_P82280 (P82280) RAV2 protein, partial (32%)
CL1Contig260	2	unknown	Common bean	unknown
CL1Contig261	4	unknown	Common bean	unknown
CL1Contig262	2	Uromyces	Puccinia graminis	gb|CV191753.1|CV191753 1_p04 SSH-library of Puccinia graminis f. sp. tritici cDNA
CL1Contig263	7	Plant development and senescence	M. truncatula	similar to UP_Q6H976 (Q6H976) STYLOSA protein, partial (50%)
CL1Contig264	2	Photosystem	Common bean	similar to UP_UCRI_PEA (P26291) Cytochrome B6-F complex iron-sulfur subunit, chloroplast precursor (Rieske iron-sulfur protein) (RISP) , partial (97%)
CL1Contig265	2	unknown	M. truncatula	unknown
CL1Contig266	2	Trafficking membrane protein	M. truncatula	similar to UP_Q69FA0 (Q69FA0) Mitochondrial carrier protein, partial (84%)
CL1Contig267	2	Uromyces	C. quercuum	gb|DN911084.1|DN911084 D893 Directly germinating basidiospore suppression subtraction hybridization library C. quercuum f. sp. fusiforme cDNA
CL1Contig268	2	unknown	Soybean	unknown
CL1Contig269	36	Protein metabolism and catabolism	Common bean	PIR_S03599_UQFS ubiquitin precursor - common sunflower (fragment) {Helianthus annuus;} , partial (84%)
CL1Contig27	6	Signal transduction regulation	Soybean	similar to UP_Q9FUY4 (Q9FUY4) Protein kinase AKINbetagamma-2, partial (81%)
CL1Contig270	6	stress/defense	Soybean	homologue to UP_Q949G5 (Q949G5) Mob1-like protein, complete
CL1Contig271	2	Cell wall biosynthesis and modification	Common bean	similar to UP_Q8RVX1 (Q8RVX1) Pectin methylesterase precursor, partial (45%)
CL1Contig272	2	Protein metabolism and catabolism	Common bean	homologue to UP_RL35_EUPES (Q9M5L0) 60S ribosomal protein L35, complete
CL1Contig273	4	no classified	Lotus	similar to GB_AAP68227.1_31711742_BT008788 At5g38640 {Arabidopsis thaliana;}, partial (28%)
CL1Contig274	4	Uromyces	Puccinia graminis	gb|CV191753.1|CV191753 1_p04 SSH-library of Puccinia graminis f. sp. tritici cDNA
CL1Contig275	3	Uromyces	U. appendiculatus	UAHYP_15D_R_E02 UaHyphae_ARS Uromyces appendiculatus cDNA clone UAHYP_15D_E02, mRNA sequence
CL1Contig276	2	Nucleotide and nucleic acid metabolism	Cotton	similar to UP_Q9LHS4_ARATH (Q9LHS4) RAN binding protein 16-like, partial (32%)
CL1Contig277	5	Fatty acid and lipid metabolism	Common bean	similar to PIR_T49229_T49229 palmitoyl-protein thioesterase-like protein F27H5.130 [imported] - Arabidopsis thaliana {Arabidopsis thaliana;} , partial (76%)
CL1Contig278	2	unknown	Common bean	unknown
CL1Contig279	2	unknown	M. truncatula	unknown
CL1Contig28	4	unknown	Common bean	unknown
CL1Contig280	2	Nucleotide and nucleic acid metabolism	Common bean	weakly similar to UP_Q9AXJ3 (Q9AXJ3) RNA polymerase I, II and III subunit RPB8 (Fragment), partial (93%)
CL1Contig281	4	Protein metabolism and catabolism	Common bean	weakly similar to UP_Q7XAK4 (Q7XAK4) GID2 protein, partial (34%)
CL1Contig282	3	Fatty acid and lipid metabolism	M. truncatula	similar to UP_O23233 (O23233) Serine C-palmitoyltransferase like protein, partial (33%)
CL1Contig283	4	Nucleotide and nucleic acid metabolism	Common bean	homologue to UP_Q94KA8 (Q94KA8) BZIP transcription factor 2, partial (64%)
CL1Contig284	7	unknown	Common bean	unknown
CL1Contig285	3	unknown	Soybean	unknown
CL1Contig286	3	Trafficking membrane protein	Soybean	similar to GB_AAR27948.1_39545690_AY463691 DUR3 {Oryza sativa (japonica cultivar-group);} , partial (14%)
CL1Contig287	45	Photosystem	Common bean	homologue to UP_Q9MRG8 (Q9MRG8) ATP synthase beta subunit, complete
CL1Contig288	4	Signal transduction regulation	Common bean	weakly similar to UP_Q8SBC4 (Q8SBC4) Protein phosphatase 2C (Fragment), partial (78%)
CL1Contig289	2	Uromyces	P. pachyrhizi	gb|DN739688.1|DN739688 Pp0611 P. pachyrhizi germinating urediniospores P. pachyrhizi cDNA
CL1Contig29	4	Protein metabolism and catabolism	Soybean	homologue to UP_CH62_CUCMA (Q05046) Chaperonin CPN60-2, mitochondrial precursor (HSP60-2), complete
CL1Contig290	2	Plant development and senescence	Soybean	similar to UP_Q84JM5 (Q84JM5) Angustifolia, partial (57%)
CL1Contig291	3	Uromyces	P. pachyrhizi	gb|DN739835.1|DN739835 Pp0927 P. pachyrhizi germinating urediniospores P. pachyrhizi cDNA
CL1Contig292	4	unknown	Soybean	unknown
CL1Contig293	94	non classified	vector	gb|DN739835.1|DN739835 Pp0927 P. pachyrhizi germinating ...
CL1Contig294	6	Nucleotide and nucleic acid metabolism	Common bean	similar to UP_Q9LNV4 (Q9LNV4) F22G5.31, partial (45%)
CL1Contig295	4	Uromyces	P. pachyrhizi	gb|DN739835.1|DN739835 Pp0927 P. pachyrhizi germinating urediniospores P. pachyrhizi cDNA
CL1Contig296	3	Uromyces	P. pachyrhizi	gb|DN739835.1|DN739835 Pp0927 P. pachyrhizi germinating urediniospores P. pachyrhizi cDNA
CL1Contig297	3	Plant development and senescence	Soybean	similar to UP_Q9FJT7 (Q9FJT7) Pollen specific protein SF21 (AT5g56750/MIK19_22), partial (71%)
CL1Contig298	16	Protein metabolism and catabolism	Common bean	homologue to UP_Q9SZD4 (Q9SZD4) 26S proteasome subunit 4-like protein (26S proteasome subunit AtRPT2a), complete
CL1Contig299	44	oxidation	Common bean	homologue to UP_CAT4_SOYBN (O48561) Catalase 4 , complete
CL1Contig3	18	Nucleotide and nucleic acid metabolism	Soybean	similar to PIR_T01932_T01932 RNA binding protein homolog - common tobacco (fragment) {Nicotiana tabacum;} , partial (68%)
CL1Contig30	39	Photosystem	Common bean	similar to UP_Q6V7X5 (Q6V7X5) 10 kDa photosystem II polypeptide, complete
CL1Contig300	16	unknown	Soybean	unknown
CL1Contig301	98	primary metabolism	Common bean	homologue to UP_Q6T706 (Q6T706) Plastidic aldolase, complete
CL1Contig302	4	unknown	Common bean	unknown
CL1Contig303	6	stress/defense	Soybean	similar to UP_P93159 (P93159) Beta-glucan-elicitor receptor, partial (20%)
CL1Contig304	32	Signal transduction regulation	Common bean	similar to UP_FOL1_MOUSE (P35846) Folate receptor alpha precursor (FR-alpha) (Folate receptor 1) (Folate-binding protein 1), partial (9%)
CL1Contig305	7	unknown	Soybean	unknown
CL1Contig306	2	primary metabolism	Common bean	UP_RCA_PHAVU (O64981) Ribulose bisphosphate carboxylase/oxygenase activase, chloroplast precursor (RuBisCO activase) (RA) , complete
CL1Contig307	3	unknown	Common bean	unknown
CL1Contig308	318	Protein metabolism and catabolism	Lotus	homologue to gb_AF036495.1_AF036495 Hamamelis virginiana large subunit 26S ribosomal RNA gene, partial sequence, complete
CL1Contig309	6	Signal transduction regulation	Soybean	UP_O82687 (O82687) Tyrosine phosphatase 1, complete
CL1Contig31	12	Nucleotide and nucleic acid metabolism	Common bean	weakly similar to GB_AAM51574.1_21435993_AY116940 AT3g56680/T8M16_10 {Arabidopsis thaliana;} , partial (37%)
CL1Contig310	14	Uromyces	U. appendiculatus	UAHYP_02C_R_A09 UaHyphae_ARS Uromyces appendiculatus cDNA clone UAHYP_02C_A09, mRNA sequence
CL1Contig311	3	primary metabolism	Soybean	UP_Q42795 (Q42795) Beta-amylase , complete
CL1Contig312	4	unknown	Soybean	unknown
CL1Contig313	2	Protein metabolism and catabolism	Common bean	similar to UP_Q6PQ37 (Q6PQ37) Ubiquitin-conjugating enzyme family protein, complete
CL1Contig314	12	Protein metabolism and catabolism	Soybean	homologue to UP_Q9LF37 (Q9LF37) ClpB heat shock protein-like, partial (40%)
CL1Contig315	6	Protein metabolism and catabolism	Common bean	similar to UP_Q8H1Y2 (Q8H1Y2) 20S proteasome alpha 6 subunit, partial (89%)
CL1Contig316	2	unknown	Common bean	unknown
CL1Contig317	20	Protein metabolism and catabolism	Common bean	homologue to UP_Q9LN13 (Q9LN13) T6D22.2, partial (47%)
CL1Contig318	4	unknown	Soybean	unknown
CL1Contig319	50	primary metabolism	Common bean	UP_Q43874 (Q43874) Ribulose bisphosphate carboxylase precursor (Small subunit of ribulose 1,5-bisphosphate carboxylase/oxygenase precursor) , complete
CL1Contig32	15	primary metabolism	Common bean	homologue to UP_Q8LK04 (Q8LK04) Glyceraldehyde 3-phosphate dehydrogenase , complete
CL1Contig320	8	secondary metabolism	Common bean	similar to UP_Q8GSM7 (Q8GSM7) Hydroxycinnamoyl transferase, partial (48%)
CL1Contig321	6	primary metabolism	Common bean	homologue to UP_IDHP_MEDSA (Q40345) Isocitrate dehydrogenase [NADP], chloroplast precursor (Oxalosuccinate decarboxylase) (IDH) (NADP+-specific ICDH) (IDP) (Fragment) , partial (27%)
CL1Contig322	10	unknown	Soybean	unknown
CL1Contig323	8	unknown	Soybean	unknown
CL1Contig324	2	Cell wall biosynthesis and modification	Common bean	similar to UP_GAE1_CYATE (O65780) UDP-glucose 4-epimerase GEPI42 (Galactowaldenase) (UDP-galactose 4-epimerase) , partial (94%)
CL1Contig325	2	oxidation	Common bean	homologue to UP_CAT4_SOYBN (O48561) Catalase 4 , complete
CL1Contig326	34	primary metabolism	Soybean	homologue to UP_GLYM_SOLTU (P50433) Serine hydroxymethyltransferase, mitochondrial precursor (Serine methylase) (Glycine hydroxymethyltransferase) (SHMT) , complete
CL1Contig327	2	Trafficking membrane protein	Soybean	similar to UP_Q6W2J3 (Q6W2J3) VDAC1.3, partial (72%)
CL1Contig328	8	secondary metabolism	Common bean	similar to UP_MDAR_PEA (Q40977) Monodehydroascorbate reductase (MDAR) (Ascorbate free radical reductase) (AFR reductase) , partial (52%)
CL1Contig329	7	Nucleotide and nucleic acid metabolism	Common bean	similar to UP_O04237 (O04237) Transcription factor, partial (46%)
CL1Contig33	2	primary metabolism	Lotus	similar to UP_AAR06294 (AAR06294) Adenylosuccinate synthase , partial (62%)
CL1Contig330	4	hormone related	Soybean	similar to UP_EOL1_ARATH (Q9ZQX6) ETO1-like protein 1 (Ethylene overproducer 1-like protein 1), partial (28%)
CL1Contig331	8	unknown	Common bean	unknown
CL1Contig332	74	primary metabolism	Common bean	UP_Q43874 (Q43874) Ribulose bisphosphate carboxylase precursor (Small subunit of ribulose 1,5-bisphosphate carboxylase/oxygenase precursor) , complete
CL1Contig333	2	stress/defense	Soybean	homologue to UP_Q949G5 (Q949G5) Mob1-like protein, complete
CL1Contig334	4	Protein metabolism and catabolism	Common bean	similar to UP_RS10_ORYSA (Q9AYP4) 40S ribosomal protein S10, partial (70%)
CL1Contig335	2	hormone related	Soybean	similar to GB_AAG53999.1_12484201_AF336918 ARF2 {Arabidopsis thaliana;} , partial (12%)
CL1Contig336	14	unknown	Common bean	unknown
CL1Contig337	20	unknown	Common bean	unknown
CL1Contig338	2	primary metabolism	Common bean	homologue to UP_Q9SXX4 (Q9SXX4) Plastidic aldolase NPALDP1, partial (31%)
CL1Contig339	7	Signal transduction regulation	Common bean	similar to UP_FOL1_MOUSE (P35846) Folate receptor alpha precursor (FR-alpha) (Folate receptor 1) (Folate-binding protein 1), partial (9%)
CL1Contig34	4	unknown	Soybean	unknown
CL1Contig340	2	Photosystem	Common bean	homologue to UP_Q9LKI1 (Q9LKI1) LHCII type II chlorophyll a/b-binding protein, complete
CL1Contig341	8	no classified	Common bean	similar to GB_AAT71972.1_50253540_BT015100 At5g53850 {Arabidopsis thaliana;} , partial (71%)
CL1Contig342	4	primary metabolism	Common bean	similar to PDB_1VKP_A_52696125_1VKP_A Chain A, X-Ray Structure Of Gene Product From Arabidopsis Thaliana At5g08170, Agmatine Iminohydrolase. {Arabidopsis thaliana;} , partial (35%)
CL1Contig343	3	Photosystem	Common bean	similar to UP_TL30_ARATH (O49292) Thylakoid lumenal 29.8 kDa protein, chloroplast precursor, partial (58%)
CL1Contig344	6	hormone related	Soybean	similar to UP_Q9SQL0 (Q9SQL0) Jasmonic acid 2, partial (58%)
CL1Contig345	2	Signal transduction regulation	Soybean	similar to UP_Q84PB7 (Q84PB7) Inositol phosphatase-like protein, partial (76%)
CL1Contig346	4	no classified	Soybean	similar to UP_Q9SA69 (Q9SA69) F10O3.17, partial (29%)
CL1Contig347	2	Signal transduction regulation	Common bean	similar to UP_FOL1_MOUSE (P35846) Folate receptor alpha precursor (FR-alpha) (Folate receptor 1) (Folate-binding protein 1), partial (9%)
CL1Contig348	5	Uromyces	U. viciae	gb|DR010220.1|DR010220 Uf042 haustorium-specific cDNA llibrary Uromyces viciae-fabae cDNA
CL1Contig349	4	Trafficking membrane protein	Common bean	homologue to UP_Q39822 (Q39822) Pip1 protein, complete
CL1Contig35	18	Cell wall biosynthesis and modification	Common bean	similar to UP_Q8S9A6 (Q8S9A6) Glucosyltransferase-3, partial (38%)
CL1Contig350	4	Protein metabolism and catabolism	Tomato	similar to UP_SYN3_ARATH (Q9SSK1) Asparaginyl-tRNA synthetase, cytoplasmic 3 (Asparagine--tRNA ligase 3) (AsnRS 3) , partial (40%)
CL1Contig351	2	Nucleotide and nucleic acid metabolism	Soybean	similar to GB_AAF66438.2_31747891_AF255297 nuclear poly(A) polymerase {Arabidopsis thaliana;} , partial (15%)
CL1Contig352	8	Protein metabolism and catabolism	Common bean	homologue to UP_Q8GTE3 (Q8GTE3) Ribosomal protein S3a, complete
CL1Contig353	6	Cell wall biosynthesis and modification	Common bean	weakly similar to UP_GRP1_PHAVU (P10495) Glycine-rich cell wall structural protein 1.0 precursor (GRP 1.0), partial (35%)
CL1Contig354	8	no classified	Common bean	similar to UP_Q6ZI49 (Q6ZI49) Rhodanese-like domain-containing protein-like, partial (63%)
CL1Contig355	2	Cytoskeleton	Soybean	similar to UP_CAPB_ARATH (Q9M9G7) Probable F-actin capping protein beta subunit (CapZ-beta), complete
CL1Contig356	12	hormone related	Common bean	weakly similar to UP_Q84QI6 (Q84QI6) Auxin response factor-like protein, partial (17%)
CL1Contig357	2	unknown	Common bean	unknown
CL1Contig358	2	Uromyces	P. pachyrhizi	gb|DN739835.1|DN739835 Pp0927 P. pachyrhizi germinating urediniospores P. pachyrhizi cDNA
CL1Contig359	26	unknown	Common bean	unknown
CL1Contig36	10	unknown	Common bean	unknown
CL1Contig360	3	Uromyces	C. quercuum	gb|DN911084.1|DN911084 D893 Directly germinating basidiospore suppression subtraction hybridization library C. quercuum f. sp. fusiforme cDNA
CL1Contig361	12	unknown	Common bean	unknown
CL1Contig362	2	Photosystem	Common bean	similar to UP_TL17_ARATH (P81760) Thylakoid lumenal 17.4 kDa protein, chloroplast precursor (P17.4), partial (70%)
CL1Contig363	2	Uromyces	U. appendiculatus	UAHYP_07B_R_D03 UaHyphae_ARS Uromyces appendiculatus cDNA clone UAHYP_07B_D03, mRNA sequence
CL1Contig364	2	primary metabolism	Common bean	similar to UP_Q8VZF1 (Q8VZF1) AT3g16910/K14A17_3 (Adenosine monophosphate binding protein 7 AMPBP7), partial (30%)
CL1Contig365	5	Uromyces	C. quercuum	gb|DN911084.1|DN911084 D893 Directly germinating basidiospore suppression subtraction hybridization library C. quercuum f. sp. fusiforme cDNA
CL1Contig366	2	Trafficking membrane protein	M. truncatula	similar to UP_Q9ASS9 (Q9ASS9) AT4g24840/F6I7_50, partial (34%)
CL1Contig367	2	no classified	Soybean	weakly similar to UP_Q7F2L3 (Q7F2L3) OsNAC6 protein, partial (8%)
CL1Contig368	4	unknown	Soybean	unknown
CL1Contig369	2	Uromyces	C. quercuum	gb|DN911084.1|DN911084 D893 Directly germinating basidiospore suppression subtraction hybridization library C. quercuum f. sp. fusiforme cDNA
CL1Contig37	2	unknown	Common bean	unknown
CL1Contig370	2	unknown	Soybean	unknown
CL1Contig371	2	Nucleotide and nucleic acid metabolism	Soybean	similar to UP_Q91YE4 (Q91YE4) 67 kDa polymerase-associated factor PAF67, partial (4%)
CL1Contig372	2	unknown	Common bean	unknown
CL1Contig373	2	Uromyces	Puccinia graminis	gb|CV191753.1|CV191753 1_p04 SSH-library of Puccinia graminis f. sp. tritici cDNA
CL1Contig374	2	Uromyces	C. quercuum	gb|DN911084.1|DN911084 D893 Directly germinating basidiospore suppression subtraction hybridization library C. quercuum f. sp. fusiforme cDNA
CL1Contig375	4	Uromyces	Puccinia graminis	gb|CV191753.1|CV191753 1_p04 SSH-library of Puccinia graminis f. sp. tritici cDNA
CL1Contig376	2	Uromyces	C. quercuum	gb|DN911084.1|DN911084 D893 Directly germinating basidiospore suppression subtraction hybridization library C. quercuum f. sp. fusiforme cDNA
CL1Contig377	5	Nucleotide and nucleic acid metabolism	Common bean	similar to UP_Q8RVV3 (Q8RVV3) Viroid RNA-binding protein (Fragment), partial (15%)
CL1Contig378	2	Protein metabolism and catabolism	Tomato	similar to UP_SYN3_ARATH (Q9SSK1) Asparaginyl-tRNA synthetase, cytoplasmic 3 (Asparagine--tRNA ligase 3) (AsnRS 3) , partial (40%)
CL1Contig379	2	Nucleotide and nucleic acid metabolism	Common bean	similar to UP_Q8LAK5 (Q8LAK5) Small nuclear ribonucleoprotein homolog, complete
CL1Contig38	14	non classified	vector	homologue to GP_10281475_gb_ mutant green fluorescent protein {Cloning vector pGreenscript A}, partial (10%)
CL1Contig380	2	Uromyces	C. quercuum	gb|DN911084.1|DN911084 D893 Directly germinating basidiospore suppression subtraction hybridization library C. quercuum f. sp. fusiforme cDNA
CL1Contig381	2	Protein metabolism and catabolism	Common bean	similar to UP_PIN1_MALDO (Q94G00) Peptidyl-prolyl cis-trans isomerase 1 (Rotamase Pin1) (PPIase Pin1) (MdPin1) , partial (90%)
CL1Contig382	32	stress/defense	Soybean	UP_Q8LK24 (Q8LK24) SOS2-like protein kinase, complete
CL1Contig383	2	Uromyces	C. quercuum	gb|DN911084.1|DN911084 D893 Directly germinating basidiospore suppression subtraction hybridization library C. quercuum f. sp. fusiforme cDNA
CL1Contig384	4	unknown	Common bean	unknown
CL1Contig385	5	Trafficking membrane protein	Common bean	homologue to UP_O04091 (O04091) Endomembrane protein EMP70 precusor isolog; 68664-64364, partial (17%)
CL1Contig386	2	primary metabolism	Common bean	homologue to UP_GLYM_SOLTU (P50433) Serine hydroxymethyltransferase, mitochondrial precursor (Serine methylase) (Glycine hydroxymethyltransferase) (SHMT) , partial (34%)
CL1Contig387	2	Nucleotide and nucleic acid metabolism	Soybean	weakly similar to UP_Q7Z7K6 (Q7Z7K6) Nuclear protein p30, partial (30%)
CL1Contig388	2	Protein metabolism and catabolism	Tomato	similar to UP_SYN3_ARATH (Q9SSK1) Asparaginyl-tRNA synthetase, cytoplasmic 3 (Asparagine--tRNA ligase 3) (AsnRS 3) , partial (40%)
CL1Contig389	2	Uromyces	Puccinia graminis	gb|CV191753.1|CV191753 1_p04 SSH-library of Puccinia graminis f. sp. tritici cDNA
CL1Contig39	151	Protein metabolism and catabolism	Common bean	similar to UP_Q41057 (Q41057) Cysteine protease , partial (93%)
CL1Contig390	2	stress/defense	Soybean	UP_Q8LK24 (Q8LK24) SOS2-like protein kinase, complete
CL1Contig391	2	Uromyces	C. quercuum	gb|DN911084.1|DN911084 D893 Directly germinating basidiospore suppression subtraction hybridization library C. quercuum f. sp. fusiforme cDNA
CL1Contig392	2	unknown	Lotus	unknown
CL1Contig393	2	Uromyces	C. quercuum	gb|DN911084.1|DN911084 D893 Directly germinating basidiospore suppression subtraction hybridization library C. quercuum f. sp. fusiforme cDNA
CL1Contig394	2	unknown	Common bean	unknown
CL1Contig395	2	Uromyces	Puccinia graminis	gb|CV191753.1|CV191753 1_p04 SSH-library of Puccinia graminis f. sp. tritici cDNA
CL1Contig396	2	Uromyces	C. quercuum	gb|DN911084.1|DN911084 D893 Directly germinating basidiospore suppression subtraction hybridization library C. quercuum f. sp. fusiforme cDNA
CL1Contig397	42	unknown	Rice	unknown
CL1Contig398	8	Nucleotide and nucleic acid metabolism	Common bean	homologue to UP_GBLP_SOYBN (Q39836) Guanine nucleotide-binding protein beta subunit-like protein, complete
CL1Contig399	2	Uromyces	Puccinia graminis	gb|CV191753.1|CV191753 1_p04 SSH-library of Puccinia graminis f. sp. tritici cDNA
CL1Contig4	8	Photosystem	Common bean	homologue to UP_O49154 (O49154) Ferredoxin-dependent glutamate synthase (Fragment) , partial (21%)
CL1Contig40	6	unknown	Common bean	unknown
CL1Contig400	4	primary metabolism	Common bean	similar to UP_Q5XMB8 (Q5XMB8) Cytosolic acetoacetyl-coenzyme A thiolase, complete
CL1Contig401	2	Uromyces	Puccinia graminis	gb|CV191753.1|CV191753 1_p04 SSH-library of Puccinia graminis f. sp. tritici cDNA
CL1Contig402	2	Uromyces	C. quercuum	gb|DN911084.1|DN911084 D893 Directly germinating basidiospore suppression subtraction hybridization library C. quercuum f. sp. fusiforme cDNA
CL1Contig403	4	unknown	Common bean	unknown
CL1Contig404	2	non classified	vector	homologue to GP_10281475_gb_ mutant green fluorescent protein {Cloning vector pGreenscript A}, partial (10%)
CL1Contig405	2	Uromyces	Puccinia graminis	gb|CV191753.1|CV191753 1_p04 SSH-library of Puccinia graminis f. sp. tritici cDNA
CL1Contig406	2	Uromyces	Puccinia graminis	gb|CV191753.1|CV191753 1_p04 SSH-library of Puccinia graminis f. sp. tritici cDNA
CL1Contig407	2	unknown	M. truncatula	unknown
CL1Contig408	2	Trafficking membrane protein	Common bean	similar to UP_Q9ZS51 (Q9ZS51) PEROXISOMAL MEMBRANE PROTEIN PMP22 (Pmp22 peroxisomal membrane protein) (At4g04470), partial (81%)
CL1Contig409	2	Uromyces	Puccinia graminis	gb|CV191753.1|CV191753 1_p04 SSH-library of Puccinia graminis f. sp. tritici cDNA
CL1Contig41	2	Protein metabolism and catabolism	Common bean	homologue to gb_AF036501.1_ Lithophragma trifoliata large subunit 26S ribosomal RNA gene, partial sequence, partial (23%)
CL1Contig410	2	Nucleotide and nucleic acid metabolism	Common bean	similar to UP_Q8L4J2 (Q8L4J2) Cleavage stimulation factor 50K chain (Cleavage stimulation factor 50), partial (7%)
CL1Contig411	3	unknown	Soybean	unknown
CL1Contig412	2	Uromyces	C. quercuum	gb|DN911084.1|DN911084 D893 Directly germinating basidiospore suppression subtraction hybridization library C. quercuum f. sp. fusiforme cDNA
CL1Contig413	6	unknown	Soybean	unknown
CL1Contig414	2	Uromyces	Puccinia graminis	gb|CV191753.1|CV191753 1_p04 SSH-library of Puccinia graminis f. sp. tritici cDNA
CL1Contig415	6	stress/defense	Soybean	similar to GP_19911585_dbj syringolide-induced protein 13-1-1 {Glycine max}, partial (19%)
CL1Contig416	2	primary metabolism	Soybean	similar to UP_Q9FR37 (Q9FR37) Amidase (At1g08980/F7G19_15), partial (75%)
CL1Contig417	2	Uromyces	C. quercuum	gb|DN911084.1|DN911084 D893 Directly germinating basidiospore suppression subtraction hybridization library C. quercuum f. sp. fusiforme cDNA
CL1Contig418	2	Trafficking membrane protein	Common bean	similar to UP_Q9ASZ3 (Q9ASZ3) AT3g53960/F5K20_260, partial (36%)
CL1Contig419	2	unknown	Soybean	unknown
CL1Contig42	4	unknown	Common bean	unknown
CL1Contig420	2	Uromyces	U. appendiculatus	UAHYP_09B_F_B01 UaHyphae_ARS Uromyces appendiculatus cDNA clone UAHYP_09B_B01, mRNA sequence
CL1Contig421	4	Protein metabolism and catabolism	Common bean	similar to UP_R101_ARATH (Q9SW09) 40S ribosomal protein S10-1, partial (90%)
CL1Contig422	4	Nucleotide and nucleic acid metabolism	Soybean	similar to UP_Q7XJT9 (Q7XJT9) NAM (No apical meristem)-like protein, partial (61%)
CL1Contig423	6	unknown	Common bean	unknown
CL1Contig424	13	stress/defense	Common bean	homologue to UP_Q8LK24 (Q8LK24) SOS2-like protein kinase, partial (49%)
CL1Contig425	5	Nucleotide and nucleic acid metabolism	Soybean	similar to UP_Q6UEI3 (Q6UEI3) Early flowering 3, partial (8%)
CL1Contig426	2	primary metabolism	Common bean	similar to UP_Q9FS26 (Q9FS26) Plastidic cysteine synthase 1, partial (45%)
CL1Contig427	2	unknown	Soybean	unknown
CL1Contig428	2	Uromyces	C. quercuum	gb|DN911084.1|DN911084 D893 Directly germinating basidiospore suppression subtraction hybridization library C. quercuum f. sp. fusiforme cDNA
CL1Contig429	2	unknown	Soybean	unknown
CL1Contig43	11	stress/defense	Common bean	similar to UP_Q8S8Z6 (Q8S8Z6) Syringolide-induced protein 13-1-1, partial (68%)
CL1Contig430	2	Uromyces	U. appendiculatus	UAHYP_06D_R_G01 UaHyphae_ARS Uromyces appendiculatus cDNA clone UAHYP_06D_G01, mRNA sequence
CL1Contig431	5	stress/defense	Common bean	homologue to UP_Q8LK24 (Q8LK24) SOS2-like protein kinase, partial (49%)
CL1Contig432	3	unknown	Soybean	unknown
CL1Contig433	6	Protein metabolism and catabolism	Common bean	homologue to UP_SUI1_ORYSA (P33278) Protein translation factor SUI1 homolog (GOS2 protein), partial (98%)
CL1Contig434	4	Nucleotide and nucleic acid metabolism	Soybean	similar to UP_Q9FZE9 (Q9FZE9) T2E6.21, partial (12%)
CL1Contig435	2	unknown	Common bean	unknown
CL1Contig436	2	Nucleotide and nucleic acid metabolism	Soybean	similar to UP_Q8LLD9 (Q8LLD9) BEL1-related homeotic protein 29 (Fragment), partial (32%)
CL1Contig437	358	Protein metabolism and catabolism	Common bean	homologue to gb_AF036501.1_ Lithophragma trifoliata large subunit 26S ribosomal RNA gene, partial sequence, partial (23%)
CL1Contig438	2	secondary metabolism	Soybean	similar to UP_Q8GSM8 (Q8GSM8) Squalene monooxygenase 1 , partial (67%)
CL1Contig439	2	Uromyces	Puccinia graminis	gb|CV191753.1|CV191753 1_p04 SSH-library of Puccinia graminis f. sp. tritici cDNA
CL1Contig44	13	primary metabolism	Common bean	similar to UP_O49434 (O49434) HyuC-like protein, partial (81%)
CL1Contig440	2	primary metabolism	Soybean	similar to UP_Q8RV10 (Q8RV10) AT5g24760/T4C12_30, partial (55%)
CL1Contig441	4	low hit	unknown	unknown
CL1Contig442	2	Nucleotide and nucleic acid metabolism	Soybean	similar to PIR_E96542_E96542 scarecrow-like protein [imported] - Arabidopsis thaliana {Arabidopsis thaliana;} , partial (71%)
CL1Contig443	2	unknown	Soybean	unknown
CL1Contig444	4	Trafficking membrane protein	Common bean	similar to UP_Q8VAS2 (Q8VAS2) Wsv320 (WSSV376), partial (22%)
CL1Contig445	2	Uromyces	Puccinia graminis	gb|CV191753.1|CV191753 1_p04 SSH-library of Puccinia graminis f. sp. tritici cDNA
CL1Contig446	3	Uromyces	C. quercuum	gb|DN911084.1|DN911084 D893 Directly germinating basidiospore suppression subtraction hybridization library C. quercuum f. sp. fusiforme cDNA
CL1Contig447	4	Signal transduction regulation	Soybean	homologue to UP_KSG9_ARATH (Q39012) Shaggy-related protein kinase iota (ASK-iota) , partial (92%)
CL1Contig448	4	Protein metabolism and catabolism	Soybean	homologue to UP_O99018 (O99018) Chloroplast protease precursor, partial (69%)
CL1Contig449	6	unknown	Common bean	unknown
CL1Contig45	4	Nucleotide and nucleic acid metabolism	Soybean	similar to GB_AAL49941.1_17979249_AY070475 AT3g04610/F7O18_9 {Arabidopsis thaliana;} , partial (53%)
CL1Contig450	2	Uromyces	Puccinia graminis	gb|CV191753.1|CV191753 1_p04 SSH-library of Puccinia graminis f. sp. tritici cDNA
CL1Contig451	2	Nucleotide and nucleic acid metabolism	M. truncatula	similar to UP_Q941F4 (Q941F4) HUA enhancer 2, partial (16%)
CL1Contig452	2	Nucleotide and nucleic acid metabolism	Common bean	similar to GB_AAN28771.1_23505823_AY143832 At3g11200/F11B9.12 {Arabidopsis thaliana;} , partial (76%)
CL1Contig453	2	Trafficking membrane protein	Soybean	similar to UP_Q9LSD4 (Q9LSD4) Gb_AAF23830.1, partial (37%)
CL1Contig454	4	stress/defense	Common bean	similar to UP_Q8LK24 (Q8LK24) SOS2-like protein kinase, partial (13%)
CL1Contig455	6	Uromyces	C. quercuum	gb|DN911084.1|DN911084 D893 Directly germinating basidiospore suppression subtraction hybridization library C. quercuum f. sp. fusiforme cDNA
CL1Contig456	2	unknown	Soybean	unknown
CL1Contig457	4	unknown	Common bean	unknown
CL1Contig458	3	Trafficking membrane protein	Soybean	weakly similar to UP_O24097 (O24097) MtN19 protein precursor, partial (71%)
CL1Contig459	5	oxidation	Common bean	similar to UP_Q8S4C2 (Q8S4C2) Violaxanthin de-epoxidase, partial (37%)
CL1Contig46	10	unknown	Common bean	unknown
CL1Contig460	12	Uromyces	C. quercuum	gb|DN911084.1|DN911084 D893 Directly germinating basidiospore suppression subtraction hybridization library C. quercuum f. sp. fusiforme cDNA
CL1Contig461	3	unknown	Soybean	unknown
CL1Contig462	2	Uromyces	C. quercuum	gb|DN911084.1|DN911084 D893 Directly germinating basidiospore suppression subtraction hybridization library C. quercuum f. sp. fusiforme cDNA
CL1Contig463	2	low hit	unknown	unknown
CL1Contig464	2	unknown	Cotton	unknown
CL1Contig465	2	Photosystem	Common bean	similar to UP_PSBQ_ONOVI (O22591) Oxygen-evolving enhancer protein 3, chloroplast precursor (OEE3) (16 kDa subunit of oxygen evolving system of photosystem II) (OEC 16 kDa subunit), partial (78%)
CL1Contig466	6	Protein metabolism and catabolism	Common bean	similar to UP_Q7XJB0 (Q7XJB0) Eukaryotic translation initiation factor iso4E, partial (85%)
CL1Contig467	18	Uromyces	C. quercuum	gb|DN911084.1|DN911084 D893 Directly germinating basidiospore suppression subtraction hybridization library C. quercuum f. sp. fusiforme cDNA
CL1Contig468	2	Uromyces	Puccinia graminis	gb|CV191753.1|CV191753 1_p04 SSH-library of Puccinia graminis f. sp. tritici cDNA
CL1Contig469	2	unknown	Soybean	unknown
CL1Contig47	32	Photosystem	Common bean	homologue to UP_Q9LKI0 (Q9LKI0) LHCII type I chlorophyll a/b-binding protein, complete
CL1Contig470	2	oxidation	Common bean	similar to UP_Q9FQE4 (Q9FQE4) Glutathione S-transferase GST 14 (Fragment) , complete
CL1Contig471	4	unknown	Soybean	unknown
CL1Contig472	2	Signal transduction regulation	M. truncatula	similar to UP_Q70I29 (Q70I29) S-receptor kinase-like protein 2, partial (17%)
CL1Contig473	2	Uromyces	U. appendiculatus	UAHYP_02A_F_F12 UaHyphae_ARS Uromyces appendiculatus cDNA clone UAHYP_02A_F12, mRNA sequence
CL1Contig474	2	Nucleotide and nucleic acid metabolism	M. truncatula	similar to UP_Q9LD60 (Q9LD60) Spliceosomal-like protein, partial (32%)
CL1Contig475	2	unknown	Common bean	unknown
CL1Contig476	2	Uromyces	C. quercuum	gb|DN911084.1|DN911084 D893 Directly germinating basidiospore suppression subtraction hybridization library C. quercuum f. sp. fusiforme cDNA
CL1Contig477	2	non classified	vector	similar to GB_AAL67526.1_1 late competence protein ComEC {Bacillus licheniformis;}, partial (1%)
CL1Contig478	2	unknown	Common bean	unknown
CL1Contig479	2	unknown	Common bean	unknown
CL1Contig48	496	primary metabolism	Common bean	UP_RCA_PHAVU (O64981) Ribulose bisphosphate carboxylase/oxygenase activase, chloroplast precursor (RuBisCO activase) (RA) , complete
CL1Contig480	6	unknown	Soybean	unknown
CL1Contig481	2	Protein metabolism and catabolism	Tomato	similar to UP_SYN3_ARATH (Q9SSK1) Asparaginyl-tRNA synthetase, cytoplasmic 3 (Asparagine--tRNA ligase 3) (AsnRS 3) , partial (40%)
CL1Contig482	6	no classified	Soybean	homologue to UP_Q8L7F6 (Q8L7F6) Calcineurin B, complete
CL1Contig483	2	Uromyces	Puccinia graminis	gb|CV191753.1|CV191753 1_p04 SSH-library of Puccinia graminis f. sp. tritici cDNA
CL1Contig484	2	stress/defense	Common bean	similar to UP_Q9FLP4 (Q9FLP4) Beta-1,3-glucanase-like protein, partial (30%)
CL1Contig485	2	Signal transduction regulation	Soybean	similar to PIR_T02007_T02007 ABC1 protein homolog T15B16.14 - Arabidopsis thaliana {Arabidopsis thaliana;} , partial (26%)
CL1Contig486	2	Nucleotide and nucleic acid metabolism	Soybean	similar to GB_AAM51574.1_21435993_AY116940 AT3g56680/T8M16_10 {Arabidopsis thaliana;} , partial (7%)
CL1Contig487	2	unknown	Soybean	unknown
CL1Contig488	3	unknown	Soybean	unknown
CL1Contig489	2	Uromyces	P. pachyrhizi	gb|DN739835.1|DN739835 Pp0927 P. pachyrhizi germinating urediniospores P. pachyrhizi cDNA
CL1Contig49	8	unknown	Common bean	unknown
CL1Contig490	2	non classified	vector	homologue to GP_10281475_gb_ mutant green fluorescent protein {Cloning vector pGreenscript A}, partial (10%)
CL1Contig491	2	Uromyces	P. pachyrhizi	gb|DN739835.1|DN739835 Pp0927 P. pachyrhizi germinating urediniospores P. pachyrhizi cDNA
CL1Contig492	4	Uromyces	P. pachyrhizi	gb|DN739835.1|DN739835 Pp0927 P. pachyrhizi germinating urediniospores P. pachyrhizi cDNA
CL1Contig493	2	Uromyces	Puccinia graminis	gb|CV191753.1|CV191753 1_p04 SSH-library of Puccinia graminis f. sp. tritici cDNA
CL1Contig494	2	Signal transduction regulation	M. truncatula	similar to UP_Q9LZS4 (Q9LZS4) Protein kinase-like protein, partial (15%)
CL1Contig495	4	primary metabolism	Common bean	homologue to UP_Q6DW08 (Q6DW08) GMPase, complete
CL1Contig496	4	Protein metabolism and catabolism	Common bean	similar to UP_SPPA_ARATH (Q9SEL7) Protease sppA, chloroplast precursor , partial (50%)
CL1Contig497	8	unknown	Common bean	unknown
CL1Contig498	3	unknown	Soybean	unknown
CL1Contig499	2	stress/defense	Soybean	similar to UP_Q6GUF2 (Q6GUF2) NIM1-like protein 1, partial (11%)
CL1Contig5	4	Protein metabolism and catabolism	Soybean	homologue to UP_Q71R35 (Q71R35) Translational initiation factor eIF1, partial (98%)
CL1Contig50	4	Signal transduction regulation	Common bean	weakly similar to UP_M3KC_HUMAN (Q12852) Mitogen-activated protein kinase kinase kinase 12 (Leucine-zipper protein kinase) (ZPK) , partial (8%)
CL1Contig500	2	non classified	vector	homologue to GP_10281475_gb_ mutant green fluorescent protein {Cloning vector pGreenscript A}, partial (10%)
CL1Contig501	2	Uromyces	P. pachyrhizi	gb|DN740201.1|DN740201 Pp1843 P. pachyrhizi germinating urediniospores P. pachyrhizi cDNA
CL1Contig502	3	unknown	Wheat	unknown
CL1Contig51	2	Protein metabolism and catabolism	Soybean	PIR_S01425_UQMUM polyubiquitin 5 - Arabidopsis thaliana {Arabidopsis thaliana;} , complete
CL1Contig52	2	Nucleotide and nucleic acid metabolism	Soybean	similar to GB_AAF66438.2_31747891_AF255297 nuclear poly(A) polymerase {Arabidopsis thaliana;} , partial (15%)
CL1Contig53	4	unknown	Soybean	unknown
CL1Contig54	8	unknown	Soybean	unknown
CL1Contig55	6	oxidation	Common bean	UP_Q9FE12 (Q9FE12) Peroxiredoxin precursor, complete
CL1Contig56	2	Protein metabolism and catabolism	Common bean	homologue to UP_Q8GTE3 (Q8GTE3) Ribosomal protein S3a, complete
CL1Contig57	3	oxidation	Common bean	UP_Q9FE12 (Q9FE12) Peroxiredoxin precursor, complete
CL1Contig58	4	primary metabolism	Common bean	weakly similar to UP_Q6K6C1 (Q6K6C1) Alcohol dehydrogenase class III, partial (26%)
CL1Contig59	2	primary metabolism	Common bean	UP_GLN4_PHAVU (P15102) Glutamine synthetase leaf isozyme, chloroplast precursor (Isozyme delta) (Glutamate--ammonia ligase) , complete
CL1Contig6	6	Protein metabolism and catabolism	Common bean	similar to UP_PFTA_PEA (O24304) Protein farnesyltransferase/geranylgeranyltransferase type I alpha subunit (CAAX farnesyltransferase alpha subunit) (Ras proteins prenyltransferase alpha) (FTase-alpha) (Type I protein geranyl-geranyltransfer , partial (7
CL1Contig60	9	Photosystem	Soybean	weakly similar to UP_RCCR_ARATH (Q8LDU4) Red chlorophyll catabolite reductase, chloroplast precursor (RCC reductase) (AtRCCR) (Accelerated cell death protein 2) , partial (27%)
CL1Contig61	16	primary metabolism	Soybean	similar to UP_Q9FEP0 (Q9FEP0) LYTB-like protein precursor, partial (47%)
CL1Contig62	220	Photosystem	Common bean	homologue to UP_Q39831 (Q39831) Chlorophyll a/b-binding protein, complete
CL1Contig63	17	Photosystem	Common bean	similar to UP_Q9M4D2 (Q9M4D2) Chloroplast ferredoxin-NADP+ oxidoreductase precursor , complete
CL1Contig64	5	Photosystem	Common bean	homologue to UP_Q9LKI0 (Q9LKI0) LHCII type I chlorophyll a/b-binding protein, complete
CL1Contig65	4	Signal transduction regulation	Soybean	UP_Q42809 (Q42809) GmCK1p , complete
CL1Contig66	10	Trafficking membrane protein	Common bean	similar to UP_Q40501 (Q40501) 37kDa chloroplast inner envelope membrane polypeptide, partial (85%)
CL1Contig67	9	unknown	Soybean	unknown
CL1Contig68	2	primary metabolism	Common bean	UP_Q43874 (Q43874) Ribulose bisphosphate carboxylase precursor (Small subunit of ribulose 1,5-bisphosphate carboxylase/oxygenase precursor) , complete
CL1Contig69	6	oxidation	Common bean	homologue to PRF_1803516A_228403_1803516A glycolate oxidase. {Lens culinaris;} , complete
CL1Contig7	2	Photosystem	Common bean	homologue to UP_Q9LKI0 (Q9LKI0) LHCII type I chlorophyll a/b-binding protein, complete
CL1Contig70	9	unknown	Common bean	unknown
CL1Contig71	8	unknown	Common bean	unknown
CL1Contig72	6	secondary metabolism	Common bean	similar to UP_P93487 (P93487) PsRT17-1, partial (95%)
CL1Contig73	10	Signal transduction regulation	Common bean	homologue to UP_Q9M6S1 (Q9M6S1) MAP kinase 3, complete
CL1Contig74	10	unknown	Soybean	unknown
CL1Contig75	16	primary metabolism	Common bean	homologue to UP_Q94FA7 (Q94FA7) Fructose-1,6-bisphosphatase, complete
CL1Contig76	2	primary metabolism	Common bean	homologue to UP_Q9XQB0 (Q9XQB0) Carbonic anhydrase, complete
CL1Contig77	11	Trafficking membrane protein	Common bean	similar to UP_SNA2_ARATH (Q9SPE6) Alpha-soluble NSF attachment protein 2 (Alpha-SNAP2) (N-ethylmaleimide-sensitive factor attachment protein, alpha 2), partial (62%)
CL1Contig78	43	primary metabolism	Soybean	UP_P93167 (P93167) Asparagine synthetase 2 , complete
CL1Contig79	3	unknown	Soybean	unknown
CL1Contig8	11	unknown	Common bean	unknown
CL1Contig80	6	unknown	Common bean	unknown
CL1Contig81	2	Nucleotide and nucleic acid metabolism	Common bean	similar to UP_O65334 (O65334) SAR DNA-binding protein-1, partial (8%)
CL1Contig82	8	Fatty acid and lipid metabolism	Common bean	similar to UP_Q9FF57 (Q9FF57) Similarity to lysophosphatidic acid acyltransferase, partial (33%)
CL1Contig83	16	primary metabolism	Common bean	similar to UP_Q8L3U4 (Q8L3U4) AT5g36790/f5h8_20, partial (82%)
CL1Contig84	7	Photosystem	Common bean	homologue to UP_NIA1_PHAVU (P39865) Nitrate reductase [NADH] 1 (NR-1) , partial (33%)
CL1Contig85	5	no classified	Soybean	similar to UP_Q9FIT8 (Q9FIT8) GCN4-complementing protein homolog, partial (51%)
CL1Contig86	2	Uromyces	U. appendiculatus	UAHYP_12C_R_G09 UaHyphae_ARS Uromyces appendiculatus cDNA clone UAHYP_12C_G09, mRNA sequence
CL1Contig87	4	Cell wall biosynthesis and modification	Common bean	similar to UP_Q8S9A8 (Q8S9A8) Glucosyltransferase-1 (Fragment), partial (24%)
CL1Contig88	175	primary metabolism	Common bean	homologue to UP_G3PA_PEA (P12858) Glyceraldehyde-3-phosphate dehydrogenase A, chloroplast precursor (NADP-dependent glyceraldehydephosphate dehydrogenase subunit A) , partial (96%)
CL1Contig89	106	oxidation	Common bean	homologue to PRF_1803516A_228403_1803516A glycolate oxidase. {Lens culinaris;} , complete
CL1Contig9	4	Protein metabolism and catabolism	Common bean	weakly similar to UP_Q7XAK4 (Q7XAK4) GID2 protein, partial (34%)
CL1Contig90	4	Photosystem	Common bean	similar to UP_CB12_LYCES (P10708) Chlorophyll a-b binding protein 7, chloroplast precursor (LHCI type II CAB-7), complete
CL1Contig91	2	Nucleotide and nucleic acid metabolism	Poplar	similar to SP_P40615_DKC1_RAT Dyskerin (Nucleolar protein NAP57). {Rattus norvegicus;} , partial (40%)
CL1Contig92	3	unknown	Soybean	unknown
CL1Contig93	4	non classified	vector	homologue to GP_10281475_gb_ mutant green fluorescent protein {Cloning vector pGreenscript A}, partial (10%)
CL1Contig94	4	Nucleotide and nucleic acid metabolism	Soybean	similar to UP_Q91YE4 (Q91YE4) 67 kDa polymerase-associated factor PAF67, partial (4%)
CL1Contig95	8	Trafficking membrane protein	Common bean	homologue to UP_Q39822 (Q39822) Pip1 protein, complete
CL1Contig96	6	stress/defense	Common bean	similar to UP_Q93Y40 (Q93Y40) Oxysterol-binding protein, partial (39%)
CL1Contig97	62	Photosystem	Common bean	homologue to UP_Q43437 (Q43437) Photosystem II type I chlorophyll a/b-binding protein precursor, complete
CL1Contig98	20	unknown	Soybean	unknown
CL1Contig99	5	unknown	Soybean	unknown
CL2000Contig1	4	primary metabolism	Soybean	similar to UP_O24447 (O24447) Carbamoyl phosphate synthetase small subunit , partial (85%)
CL2001Contig1	2	Trafficking membrane protein	Common bean	similar to UP_Q9SMK5 (Q9SMK5) Plasma membrane intrinsic polypeptide, partial (66%)
CL2001Contig2	2	Trafficking membrane protein	Common bean	similar to UP_Q9SMK5 (Q9SMK5) Plasma membrane intrinsic polypeptide, partial (66%)
CL2002Contig1	4	Nucleotide and nucleic acid metabolism	Common bean	weakly similar to UP_YPL5_ARATH (Q9T096) Yippee-like protein At4g27740, partial (45%)
CL2003Contig1	4	Trafficking membrane protein	Soybean	similar to GB_AAP37836.1_30725628_BT008477 At2g39450 {Arabidopsis thaliana;} , partial (88%)
CL2004Contig1	4	secondary metabolism	Common bean	similar to UP_Q8S4C0 (Q8S4C0) Isoflavone synthase, partial (63%)
CL2005Contig1	4	stress/defense	Soybean	homologue to UP_E13B_SOYBN (P52395) Glucan endo-1,3-beta-glucosidase ((1->3)-beta-glucan endohydrolase) ((1->3)-beta-glucanase) (Beta-1,3-endoglucanase) (Fragment) , partial (95%)
CL2006Contig1	4	Signal transduction regulation	Soybean	weakly similar to UP_Q9FZ10 (Q9FZ10) Serine threonine kinase homolog COK-4, partial (39%)
CL2007Contig1	4	unknown	Common bean	unknown
CL2008Contig1	4	stress/defense	Soybean	homologue to UP_Q9SEA8 (Q9SEA8) Salt-induced AAA-Type ATPase, partial (98%)
CL2009Contig1	3	no classified	Soybean	similar to PIR_T04602_T046 cytochrome P450 homolog F23E13.220 - Arabidopsis thaliana, partial (23%)
CL200Contig1	14	Signal transduction regulation	Soybean	homologue to UP_O65844 (O65844) Protein phosphatase 1, catalytic beta subunit , complete
CL2010Contig1	4	Protein metabolism and catabolism	Soybean	similar to UP_Q8GUJ7 (Q8GUJ7) Dipeptidyl peptidase IV-like protein (At5g24260), partial (53%)
CL2011Contig1	4	unknown	Common bean	unknown
CL2012Contig1	4	Nucleotide and nucleic acid metabolism	Common bean	similar to UP_Q6YW48 (Q6YW48) Zinc finger protein-like, partial (12%)
CL2013Contig1	4	oxidation	Common bean	weakly similar to UP_Q8PWH2 (Q8PWH2) Oxidoreductase, ALDO/KETO reductase family, partial (6%)
CL2014Contig1	4	unknown	Soybean	unknown
CL2015Contig1	4	low hit	unknown	unknown
CL2016Contig1	4	Nucleotide and nucleic acid metabolism	Soybean	similar to UP_Q8GZQ4 (Q8GZQ4) Endoribonuclease, partial (4%)
CL2017Contig1	4	unknown	Common bean	unknown
CL2018Contig1	4	unknown	Soybean	unknown
CL2019Contig1	4	Protein metabolism and catabolism	Common bean	homologue to GB_AAF36454.1_7108521_AF127564 ubiquitin-protein ligase 1 {Arabidopsis thaliana;} , partial (5%)
CL201Contig1	14	Uromyces	U. appendiculatus	UAHYP_12C_F_D08 UaHyphae_ARS Uromyces appendiculatus cDNA clone UAHYP_12C_D08, mRNA sequence
CL2020Contig1	4	unknown	Common bean	unknown
CL2021Contig1	4	Protein metabolism and catabolism	Common bean	similar to UP_RR9_ARATH (Q9XJ27) 30S ribosomal protein S9, chloroplast precursor, partial (78%)
CL2022Contig1	4	Signal transduction regulation	Soybean	similar to UP_Q8H1U0 (Q8H1U0) Phospholipase D delta isoform 1b , partial (19%)
CL2023Contig1	4	unknown	Soybean	unknown
CL2024Contig1	4	unknown	Soybean	unknown
CL2025Contig1	4	Photosystem	Common bean	UP_ATPH_LOTJA (P12231) ATP synthase C chain (Lipid-binding protein) (Subunit III) , complete
CL2026Contig1	4	hormone related	Common bean	homologue to UP_AX2E_PHAAU (O24543) Auxin-induced protein 22E (Indole-3-acetic acid induced protein ARG14), complete
CL2027Contig1	4	unknown	Common bean	unknown
CL2028Contig1	4	primary metabolism	Cotton	UP_Q5TIN3_9ROSI (Q5TIN3) Beta-6-xylosyltransferase (Fragment), complete
CL2029Contig1	4	Protein metabolism and catabolism	Soybean	similar to UP_IF2A_YEAST (P20459) Eukaryotic translation initiation factor 2 alpha subunit (eIF-2-alpha), partial (46%)
CL202Contig1	14	Protein metabolism and catabolism	Soybean	similar to UP_Q93Z32 (Q93Z32) AT4g33410/F17M5_170, partial (96%)
CL2030Contig1	4	Protein metabolism and catabolism	Soybean	similar to UP_MCCB_ARATH (Q9LDD8) Methylcrotonyl-CoA carboxylase beta chain, mitochondrial precursor (3-Methylcrotonyl-CoA carboxylase 2) (MCCase beta subunit) (3-methylcrotonyl-CoA:carbon dioxide ligase beta subunit) , partial (63%)
CL2031Contig1	3	stress/defense	Common bean	UP_Q69F98 (Q69F98) Phytochelatin synthetase-like protein, partial (18%)
CL2032Contig1	4	Protein metabolism and catabolism	Soybean	similar to UP_DJH5_ARATH (Q9FH28) J domain protein At5g49060, partial (10%)
CL2033Contig1	4	no classified	Soybean	similar to UP_Q9LU19 (Q9LU19) Gb_AAB63649.1, partial (12%)
CL2034Contig1	4	Trafficking membrane protein	Soybean	similar to UP_Q93YH1 (Q93YH1) Na+/H+ antiporter, isoform 2, partial (28%)
CL2035Contig1	4	Uromyces	U. appendiculatus	UAHYP_04A_R_H09 UaHyphae_ARS Uromyces appendiculatus cDNA clone UAHYP_04A_H09, mRNA sequence
CL2036Contig1	4	primary metabolism	Soybean	similar to UP_O82450 (O82450) Branched-chain alpha-keto acid decarboxylase E1 beta subunit , partial (59%)
CL2037Contig1	4	Nucleotide and nucleic acid metabolism	Common bean	similar to UP_Q9FL07 (Q9FL07) RING zinc finger protein-like (RING finger-like protein), partial (47%)
CL2038Contig1	4	unknown	Soybean	unknown
CL2039Contig1	4	stress/defense	Common bean	similar to UP_STH_ARATH (Q9SID1) Salt tolerance-like protein, partial (45%)
CL203Contig1	14	Signal transduction regulation	Common bean	similar to UP_KG3B_RAT (P18266) Glycogen synthase kinase-3 beta (GSK-3 beta) (Factor A) (FA) , partial (5%)
CL2040Contig1	4	Trafficking membrane protein	Common bean	similar to UP_Q8W4M4 (Q8W4M4) Phosphate/phosphoenolpyruvate translocator-like protein, partial (20%)
CL2041Contig1	4	unknown	Common bean	unknown
CL2042Contig1	4	Uromyces	U. appendiculatus	UAHYP_12D_F_C04 UaHyphae_ARS Uromyces appendiculatus cDNA clone UAHYP_12D_C04, mRNA sequence
CL2043Contig1	4	Trafficking membrane protein	Soybean	similar to UP_Q9LMU4 (Q9LMU4) F2H15.7 protein, partial (38%)
CL2044Contig1	4	unknown	Common bean	unknown
CL2045Contig1	4	unknown	Soybean	unknown
CL2046Contig1	4	Signal transduction regulation	Common bean	similar to PIR_T50501_T50501 serine/threonine protein kinase - Arabidopsis thaliana {Arabidopsis thaliana;} , partial (83%)
CL2047Contig1	4	unknown	M. truncatula	unknown
CL2048Contig1	4	Signal transduction regulation	Common bean	weakly similar to UP_Q7DD52 (Q7DD52) Thermoresistant gluconokinase , partial (30%)
CL2049Contig1	3	Plant development and senescence	Soybean	similar to UP_Q8HQU1 (Q8HQU1) Maturase, partial (3%)
CL204Contig1	6	Uromyces	U. appendiculatus	UAHYP_10D_F_E01 UaHyphae_ARS Uromyces appendiculatus cDNA clone UAHYP_10D_E01, mRNA sequence
CL204Contig2	6	Uromyces	U. appendiculatus	UAHYP_06B_R_C11 UaHyphae_ARS Uromyces appendiculatus cDNA clone UAHYP_06B_C11, mRNA sequence
CL204Contig3	2	Uromyces	U. appendiculatus	UAHYP_06B_F_C11 UaHyphae_ARS Uromyces appendiculatus cDNA clone UAHYP_06B_C11, mRNA sequence
CL2050Contig1	4	unknown	Common bean	unknown
CL2051Contig1	4	Photosystem	Common bean	weakly similar to UP_Q9LQK7 (Q9LQK7) F5D14.28 protein, partial (10%)
CL2052Contig1	4	unknown	Soybean	unknown
CL2053Contig1	4	low hit	unknown	unknown
CL2054Contig1	4	no classified	Soybean	similar to PIR_F96566_F96566 F6D8.19 [imported] - Arabidopsis thaliana {Arabidopsis thaliana;} , partial (77%)
CL2055Contig1	4	no classified	Common bean	similar to GB_AAP80172.1_32362289_BT009671 At1g17330 {Arabidopsis thaliana;} , partial (70%)
CL2056Contig1	4	unknown	Soybean	unknown
CL2057Contig1	4	unknown	Soybean	unknown
CL2058Contig1	4	Nucleotide and nucleic acid metabolism	Soybean	homologue to UP_Q9FK40 (Q9FK40) Histone acetyltransferase (AT5g50320/MXI22_3), partial (61%)
CL2059Contig1	4	hormone related	Common bean	weakly similar to UP_Q8VYH6 (Q8VYH6) AT4g17280/dl4675c, partial (43%)
CL205Contig1	14	Nucleotide and nucleic acid metabolism	Common bean	similar to GB_AAQ87004.1_36955895_AY316674 BTB and TAZ domain protein 1 {Arabidopsis thaliana;} , partial (13%)
CL2060Contig1	4	unknown	Common bean	unknown
CL2061Contig1	4	unknown	Common bean	unknown
CL2062Contig1	4	Signal transduction regulation	Aquilegia	homologue to UP_Q40886_PETHY (Q40886) Petunia Shaggy kinase 4 , partial (52%)
CL2063Contig1	4	unknown	Soybean	unknown
CL2064Contig1	4	Uromyces	U. appendiculatus	UAHYP_09D_R_A06 UaHyphae_ARS Uromyces appendiculatus cDNA clone UAHYP_09D_A06, mRNA sequence
CL2065Contig1	4	low hit	unknown	unknown
CL2066Contig1	4	Plant development and senescence	Common bean	weakly similar to UP_Q9LYK7 (Q9LYK7) Pescadillo-like protein, partial (23%)
CL2067Contig1	4	Signal transduction regulation	Soybean	similar to UP_Q944A7 (Q944A7) AT4g35230/F23E12_210, partial (56%)
CL2068Contig1	4	Uromyces	U. appendiculatus	UAHYP_08B_F_G02 UaHyphae_ARS Uromyces appendiculatus cDNA clone UAHYP_08B_G02, mRNA sequence
CL2069Contig1	4	hormone related	Common bean	similar to UP_Q8S937 (Q8S937) BLE1 protein, partial (73%)
CL206Contig1	2	unknown	Soybean	unknown
CL206Contig2	12	unknown	Soybean	unknown
CL2070Contig1	4	unknown	Common bean	unknown
CL2071Contig1	4	Protein metabolism and catabolism	Common bean	homologue to GB_AAK83603.1_15146240_AY049261 At1g78870/F9K20_8 {Arabidopsis thaliana;} , complete
CL2072Contig1	4	Protein metabolism and catabolism	Soybean	similar to UP_Q9M2K2 (Q9M2K2) Phenylalanine-tRNA synthetase-like protein, partial (65%)
CL2073Contig1	4	unknown	Common bean	unknown
CL2074Contig1	4	No Hits	none	***No Hits Found***
CL2075Contig1	4	Trafficking membrane protein	Soybean	weakly similar to UP_Q39221 (Q39221) St12p protein, partial (54%)
CL2076Contig1	4	Nucleotide and nucleic acid metabolism	Common bean	UP_Q93XA7 (Q93XA7) NAC domain protein NAC1, partial (76%)
CL2077Contig1	4	unknown	Common bean	unknown
CL2078Contig1	4	Plant development and senescence	Soybean	weakly similar to UP_CDC2_MOUSE (P11440) Cell division control protein 2 homolog (p34 protein kinase) (Cyclin-dependent kinase 1) (CDK1) , partial (10%)
CL2079Contig1	4	unknown	Soybean	unknown
CL207Contig1	14	unknown	Common bean	unknown
CL2080Contig1	4	primary metabolism	Soybean	weakly similar to GB_AAP42732.1_30984538_BT008719 At4g36530 {Arabidopsis thaliana;} , partial (20%)
CL2081Contig1	4	Trafficking membrane protein	Soybean	similar to UP_VPP4_HUMAN (Q9HBG4) Vacuolar proton translocating ATPase 116 kDa subunit a isoform 4 (V-ATPase 116-kDa isoform a4) (Vacuolar proton translocating ATPase 116 kDa subunit a kidney isoform), partial (11%)
CL2082Contig1	4	Photosystem	Common bean	similar to UP_Q9FK13 (Q9FK13) Gb_AAD26950.1, partial (47%)
CL2083Contig1	4	Protein metabolism and catabolism	Common bean	homologue to UP_R25A_ARATH (Q9SIK2) 40S ribosomal protein S25-1, complete
CL2084Contig1	4	Protein metabolism and catabolism	M. truncatula	similar to UP_Q8L6A7 (Q8L6A7) Carboxypeptidase type III, partial (72%)
CL2085Contig1	4	hormone related	Soybean	similar to GB_CAA55484.1_509419_ATABI1G ABI1 {Arabidopsis thaliana;} , partial (51%)
CL2086Contig1	4	unknown	Common bean	unknown
CL2087Contig1	4	Protein metabolism and catabolism	Common bean	similar to UP_RL4_PRUAR (Q9XF97) 60S ribosomal protein L4 (L1), complete
CL2088Contig1	4	low hit	unknown	unknown
CL2089Contig1	4	unknown	Soybean	unknown
CL208Contig1	14	primary metabolism	Common bean	similar to UP_Q6K6C1 (Q6K6C1) Alcohol dehydrogenase class III, partial (90%)
CL2090Contig1	4	Signal transduction regulation	Soybean	similar to GB_AAM63479.1_21554372_AY086477 phospholipase-like protein {Arabidopsis thaliana;} , partial (95%)
CL2091Contig1	4	unknown	Soybean	unknown
CL2092Contig1	4	unknown	Common bean	unknown
CL2093Contig1	4	oxidation	Soybean	weakly similar to GP_8885558_dbj leucoanthocyanidin dioxygenase-like protein {Arabidopsis thaliana}, partial (30%)
CL2094Contig1	4	unknown	Soybean	unknown
CL2095Contig1	4	unknown	Soybean	unknown
CL2096Contig1	4	Protein metabolism and catabolism	Soybean	similar to UP_RL18_ARATH (P42791) 60S ribosomal protein L18, complete
CL2097Contig1	4	Trafficking membrane protein	Common bean	similar to OMNI_SA0790___ integral membrane domain protein {Staphylococcus aureus subsp. aureus COL;} , partial (6%)
CL2098Contig1	4	Protein metabolism and catabolism	Soybean	similar to UP_Q8LAD5 (Q8LAD5) F-box protein ZEITLUPE/FKF/LKP/ADAGIO family, partial (19%)
CL2099Contig1	4	no classified	M. truncatula	similar to UP_Q9LJK2 (Q9LJK2) Cytochrome P450, partial (52%)
CL209Contig1	12	Signal transduction regulation	Common bean	similar to UP_Q9XGC6 (Q9XGC6) Adenosine kinase (Fragment), complete
CL209Contig2	2	Signal transduction regulation	Common bean	similar to UP_Q9XGC6 (Q9XGC6) Adenosine kinase (Fragment), complete
CL20Contig1	41	no classified	Common bean	homologue to UP_Q945B7 (Q945B7) Leucine zipper-containing protein, partial (93%)
CL2100Contig1	4	stress/defense	Soybean	similar to UP_Q93X72 (Q93X72) Leucine-rich repeat resistance protein-like protein, partial (93%)
CL2101Contig1	4	unknown	M. truncatula	unknown
CL2102Contig1	4	Uromyces	U. appendiculatus	UAHYP_08A_F_C10 UaHyphae_ARS Uromyces appendiculatus cDNA clone UAHYP_08A_C10, mRNA sequence
CL2103Contig1	4	secondary metabolism	Common bean	similar to UP_Q6U7Q7 (Q6U7Q7) C-3 sterol dehydrogenase, partial (6%)
CL2104Contig1	4	Nucleotide and nucleic acid metabolism	Soybean	similar to GB_AAL90959.1_19699186_AY090298 At2g17510/MJB20.7 {Arabidopsis thaliana;} , partial (28%)
CL2105Contig1	4	unknown	Soybean	unknown
CL2106Contig1	4	stress/defense	Soybean	similar to GB_CAB10416.1_2244996_ATFCA6 salt-inducible protein homolog {Arabidopsis thaliana;} , partial (19%)
CL2107Contig1	4	oxidation	Soybean	UP_Q7XZQ1 (Q7XZQ1) Alternative oxidase 2b, complete
CL2108Contig1	4	primary metabolism	Soybean	UP_Q42794 (Q42794) Aspartate aminotransferase precursor , complete
CL2109Contig1	4	Protein metabolism and catabolism	Common bean	similar to UP_O81340 (O81340) 26S proteasome regulatory subunit S5A, partial (27%)
CL210Contig1	14	Signal transduction regulation	Common bean	GB_AAL77691.1_ At1g26270/F28B23_7 {Arabidopsis thaliana;}, partial (1%)
CL2110Contig1	4	unknown	Common bean	unknown
CL2111Contig1	4	no classified	Common bean	similar to GB_AAM19921.1_20453365_AY097405 AT3g23600/MDB19_9 {Arabidopsis thaliana;} , partial (94%)
CL2112Contig1	4	Nucleotide and nucleic acid metabolism	Common bean	similar to UP_Q9LJH8 (Q9LJH8) RNA binding protein nucleolysin; oligouridylate binding protein (AT3g14100/MAG2_5), partial (15%)
CL2113Contig1	4	unknown	Soybean	unknown
CL2114Contig1	4	primary metabolism	Soybean	similar to GB_AAP37719.1_30725394_BT008360 At3g12670 {Arabidopsis thaliana;} , partial (15%)
CL2115Contig1	4	unknown	Soybean	unknown
CL2116Contig1	4	Uromyces	U. appendiculatus	UAHYP_03A_F_C05 UaHyphae_ARS Uromyces appendiculatus cDNA clone UAHYP_03A_C05, mRNA sequence
CL2117Contig1	4	Plant development and senescence	Common bean	similar to UP_O62535 (O62535) Optomotor-blind-related gene-1 protein, partial (4%)
CL2118Contig1	4	low hit	unknown	unknown
CL2119Contig1	4	no classified	Common bean	similar to UP_Q6VAG2 (Q6VAG2) Zinc-finger protein, partial (67%)
CL211Contig1	10	Protein metabolism and catabolism	Common bean	homologue to UP_RLA0_SOYBN (P50346) 60S acidic ribosomal protein P0, partial (64%)
CL211Contig2	4	Protein metabolism and catabolism	Common bean	homologue to UP_RLA0_SOYBN (P50346) 60S acidic ribosomal protein P0, complete
CL2120Contig1	4	cytoskeleton	Common bean	homologue to UP_Q8L5F9 (Q8L5F9) Microtubule associated protein, partial (98%)
CL2121Contig1	4	no classified	Common bean	similar to (Q6BBR1) Hypothetical protein Lj-CDC50 like 1, partial (93%)
CL2122Contig1	4	Protein metabolism and catabolism	Common bean	similar to UP_Q9FN50 (Q9FN50) Emb_CAB62636.1 (AT5g23040/MYJ24_3), partial (35%)
CL2123Contig1	4	Nucleotide and nucleic acid metabolism	Soybean	weakly similar to UP_NOA1_MOUSE (Q9JKN6) RNA-binding protein Nova-1 (Neuro-oncological ventral antigen 1) (Ventral neuron-specific protein 1) (Fragment), partial (6%)
CL2124Contig1	4	No Hits	none	***No Hits Found***
CL2125Contig1	4	unknown	Soybean	unknown
CL2126Contig1	4	unknown	M. truncatula	unknown
CL2127Contig1	4	low hit	unknown	unknown
CL2128Contig1	4	unknown	M. truncatula	unknown
CL2129Contig1	4	unknown	Common bean	unknown
CL212Contig1	14	primary metabolism	Soybean	similar to UP_Q9FLQ4 (Q9FLQ4) 2-oxoglutarate dehydrogenase E2 subunit, partial (71%)
CL2130Contig1	4	unknown	Common bean	unknown
CL2131Contig1	4	Trafficking membrane protein	Soybean	similar to GB_AAM60900.1_21536568_AY084311 CMP-sialic acid transporter-like protein {Arabidopsis thaliana;} , partial (51%)
CL2132Contig1	4	unknown	Soybean	unknown
CL2133Contig1	4	stress/defense	Common bean	UP_Q69F98 (Q69F98) Phytochelatin synthetase-like protein, partial (36%)
CL2134Contig1	4	unknown	Soybean	unknown
CL2135Contig1	4	stress/defense	Common bean	similar to UP_Q93VS9 (Q93VS9) NBS-LRR resistance-like protein B8, partial (20%)
CL2136Contig1	4	Signal transduction regulation	Soybean	weakly similar to UP_Q03407 (Q03407) Ydr490cp, partial (5%)
CL2137Contig1	4	Protein metabolism and catabolism	M. truncatula	homologue to UP_Q6A167 (Q6A167) Ftsh-like protease, partial (56%)
CL2138Contig1	4	primary metabolism	Soybean	similar to UP_Q9XGC1 (Q9XGC1) Starch synthase, isoform V , partial (16%)
CL2139Contig1	4	Nucleotide and nucleic acid metabolism	Soybean	weakly similar to UP_FBRL_HUMAN (P22087) Fibrillarin (34 kDa nucleolar scleroderma antigen), partial (9%)
CL213Contig1	14	Fatty acid and lipid metabolism	Common bean	similar to UP_O23522 (O23522) Triacylglycerol lipase like protein, partial (12%)
CL2140Contig1	4	Nucleotide and nucleic acid metabolism	Soybean	similar to UP_Q9ARE4 (Q9ARE4) ZF-HD homeobox protein, partial (58%)
CL2141Contig1	4	Protein metabolism and catabolism	Common bean	weakly similar to UP_Q949M0 (Q949M0) Major latex like protein homolog, partial (59%)
CL2142Contig1	4	unknown	Soybean	unknown
CL2143Contig1	4	unknown	Common bean	unknown
CL2144Contig1	4	unknown	Soybean	unknown
CL2145Contig1	4	Cell wall biosynthesis and modification	Soybean	homologue to UP_PME3_PHAVU (Q43111) Pectinesterase 3 precursor (Pectin methylesterase 3) (PE 3) , partial (39%)
CL2146Contig1	4	Nucleotide and nucleic acid metabolism	Common bean	weakly similar to UP_SMB2_MESAU (Q60560) DNA-binding protein SMUBP-2 (Immunoglobulin mu binding protein 2) (SMUBP-2) (Insulin II gene enhancer-binding protein) (RIPE3B-binding complex 3B2 p110 subunit) (RIP-1), partial (13%)
CL2147Contig1	4	Cytoskeleton	Soybean	weakly similar to UP_Q39160 (Q39160) Myosin, partial (7%)
CL2148Contig1	4	unknown	Soybean	unknown
CL2149Contig1	4	Signal transduction regulation	Common bean	similar to UP_Q9XEE0 (Q9XEE0) Homoserine kinase , partial (85%)
CL214Contig1	14	no classified	Soybean	similar to UP_Q39856 (Q39856) Epoxide hydrolase, partial (51%)
CL2150Contig1	4	low hit	unknown	unknown
CL2151Contig1	2	unknown	Soybean	unknown
CL2151Contig2	2	low hit	unknown	unknown
CL2152Contig1	4	unknown	Common bean	unknown
CL2153Contig1	4	unknown	Soybean	unknown
CL2154Contig1	4	Nucleotide and nucleic acid metabolism	Soybean	similar to UP_BXD1_ARATH (Q9LUG5) Brix domain containing protein 1 homolog, partial (89%)
CL2155Contig1	4	unknown	Soybean	unknown
CL2156Contig1	4	Signal transduction regulation	Soybean	similar to GP_4530126_gb_ receptor-like protein kinase homolog RK20-1 {Phaseolus vulgaris}, partial (19%)
CL2157Contig1	4	unknown	Soybean	unknown
CL2158Contig1	4	Signal transduction regulation	Common bean	weakly similar to UP_Q9FNL5 (Q9FNL5) Similarity to guanylate binding protein, partial (8%)
CL2159Contig1	4	low hit	unknown	unknown
CL215Contig1	14	primary metabolism	Common bean	similar to UP_MTD1_STYHU (Q43137) Probable mannitol dehydrogenase 1 (NAD-dependent mannitol dehydrogenase 1) , partial (75%)
CL2160Contig1	4	unknown	Soybean	unknown
CL2161Contig1	4	unknown	Soybean	unknown
CL2162Contig1	3	Signal transduction regulation	Soybean	similar to UP_Q9XED4 (Q9XED4) Receptor-like protein kinase homolog RK20-1, partial (53%)
CL2163Contig1	4	Protein metabolism and catabolism	Soybean	similar to UP_Q8S0V9 (Q8S0V9) DnaJ-like protein, partial (37%)
CL2164Contig1	4	Protein metabolism and catabolism	Common bean	similar to GB_AAM78044.1_21928031_AY125534 At3g62600/F26K9_30 {Arabidopsis thaliana;} , partial (50%)
CL2165Contig1	4	unknown	Common bean	unknown
CL2166Contig1	4	Nucleotide and nucleic acid metabolism	Soybean	similar to UP_Q9LSS9 (Q9LSS9) General negative transcription regulator-like, partial (6%)
CL2167Contig1	4	Fatty acid and lipid metabolism	Soybean	similar to UP_Q9M0X9 (Q9M0X9) 4-coumarate-CoA ligase-like protein, partial (37%)
CL2168Contig1	4	Nucleotide and nucleic acid metabolism	Soybean	weakly similar to UP_Q9FL42 (Q9FL42) C3HC4-type RING zinc finger protein-like, partial (37%)
CL2169Contig1	4	secondary metabolism	Soybean	similar to UP_Q8GSL7 (Q8GSL7) Beta-amyrin synthase, partial (20%)
CL216Contig1	14	Nucleotide and nucleic acid metabolism	Common bean	similar to PIR_T49142_T49142 CCR4-associated factor 1-like protein - Arabidopsis thaliana {Arabidopsis thaliana;} , partial (82%)
CL2170Contig1	4	stress/defense	Soybean	homologue to GP_19911575_dbj syringolide-induced protein 14-1-1 {Glycine max}, partial (15%)
CL2171Contig1	4	unknown	Common bean	unknown
CL2172Contig1	4	primary metabolism	Soybean	weakly similar to UP_Q9LW35 (Q9LW35) Alcohol dehydrogenase-like protein, partial (81%)
CL2173Contig1	4	Plant development and senescence	M. truncatula	similar to PIR_B86170_B86170 ADK1 [imported] - Arabidopsis thaliana {Arabidopsis thaliana;} , partial (68%)
CL2174Contig1	4	Protein metabolism and catabolism	Common bean	UP_RS23_FRAAN (P46297) 40S ribosomal protein S23 (S12), complete
CL2175Contig1	4	Nucleotide and nucleic acid metabolism	Soybean	similar to UP_Q6ZBQ2 (Q6ZBQ2) BHLH protein family-like, partial (23%)
CL2176Contig1	4	hormone related	Common bean	weakly similar to UP_Q6RYA0 (Q6RYA0) Salicylic acid-binding protein 2, partial (87%)
CL2177Contig1	4	Signal transduction regulation	Soybean	similar to GB_AAA32792.1_432446_ATHFUS6A FUS6 {Arabidopsis thaliana;} , partial (93%)
CL2178Contig1	4	Signal transduction regulation	Poplar	weakly similar to UP_Q8LJU9 (Q8LJU9) Pto-like serine/threonine kinase (Fragment), partial (35%)
CL2179Contig1	4	Nucleotide and nucleic acid metabolism	Soybean	similar to GB_AAM97131.1_22531255_AY136466 ribonucleoprotein-like {Arabidopsis thaliana;} , partial (34%)
CL217Contig1	12	Protein metabolism and catabolism	Soybean	similar to GB_AAP68293.1_31711874_BT008854 At1g80360 {Arabidopsis thaliana;} , partial (89%)
CL217Contig2	2	Protein metabolism and catabolism	Soybean	similar to GB_AAP68293.1_31711874_BT008854 At1g80360 {Arabidopsis thaliana;} , partial (89%)
CL2180Contig1	4	Nucleotide and nucleic acid metabolism	Soybean	similar to UP_Q42412 (Q42412) RNA-binding protein RZ-1, partial (53%)
CL2181Contig1	4	unknown	Soybean	unknown
CL2182Contig1	4	unknown	Soybean	unknown
CL2183Contig1	4	Nucleotide and nucleic acid metabolism	Soybean	similar to UP_WR23_ARATH (O22900) Probable WRKY transcription factor 23 (WRKY DNA-binding protein 23), partial (36%)
CL2184Contig1	4	oxidation	Common bean	similar to UP_DIOL_ARATH (Q949R4) 4,5-DOPA dioxygenase extradiol-like protein, partial (91%)
CL2185Contig1	4	unknown	Soybean	unknown
CL2186Contig1	4	Fatty acid and lipid metabolism	Soybean	homologue to UP_FD3C_SOYBN (P48621) Omega-3 fatty acid desaturase, chloroplast precursor , partial (47%)
CL2187Contig1	4	unknown	Soybean	unknown
CL2188Contig1	4	Trafficking membrane protein	Soybean	weakly similar to UP_Q8H3A4 (Q8H3A4) ABC transporter permease protein-like protein, partial (13%)
CL2189Contig1	4	Nucleotide and nucleic acid metabolism	Soybean	similar to UP_Q8LAJ1 (Q8LAJ1) DNA-directed RNA polymerase II, third largest subunit, partial (50%)
CL218Contig1	14	Signal transduction regulation	Common bean	similar to UP_Q5XWQ1 (Q5XWQ1) Serine/threonine protein kinase-like, partial (30%)
CL2190Contig1	4	primary metabolism	Common bean	similar to UP_LE33_ARATH (Q9FMT1) 3-isopropylmalate dehydrogenase 3, chloroplast precursor (Beta-IPM dehydrogenase 3) (IMDH 3) (3-IPM-DH 3) , partial (39%)
CL2191Contig1	4	unknown	Common bean	unknown
CL2192Contig1	4	Uromyces	U. appendiculatus	UAHYP_17C_R_D12 UaHyphae_ARS Uromyces appendiculatus cDNA clone UAHYP_17C_D12, mRNA sequence
CL2193Contig1	4	no classified	Soybean	similar to UP_Q8L9U0 (Q8L9U0) Coclaurine N-methyltransferase, partial (59%)
CL2194Contig1	4	Nucleotide and nucleic acid metabolism	Common bean	homologue to UP_Q94KA6 (Q94KA6) BZIP transcription factor 6, partial (56%)
CL2195Contig1	4	Cytoskeleton	Soybean	weakly similar to UP_Q7XIW7 (Q7XIW7) Myosin heavy chain-like, partial (27%)
CL2196Contig1	4	Protein metabolism and catabolism	Lotus	weakly similar to UP_O76728 (O76728) Oligopeptidase B, partial (30%)
CL2197Contig1	4	unknown	Soybean	unknown
CL2198Contig1	2	Signal transduction regulation	Common bean	similar to UP_O16324 (O16324) Seven tm receptor protein 228, partial (4%)
CL2198Contig2	2	Signal transduction regulation	Common bean	similar to UP_O16324 (O16324) Seven tm receptor protein 228, partial (4%)
CL2199Contig1	4	low hit	unknown	unknown
CL219Contig1	14	Photosystem	Lotus	UP_PSBC_LOTJA (Q9BBT1) Photosystem II 44 kDa reaction center protein (P6 protein) (CP43), complete
CL21Contig1	2	unknown	Common bean	unknown
CL21Contig2	15	unknown	Common bean	unknown
CL21Contig3	2	unknown	Common bean	unknown
CL21Contig4	8	unknown	Common bean	unknown
CL21Contig5	6	stress/defense	Common bean	weakly similar to UP_Q9FTA6 (Q9FTA6) T7N9.23, partial (5%)
CL21Contig6	5	unknown	Common bean	unknown
CL21Contig7	2	unknown	Common bean	unknown
CL2200Contig1	4	unknown	Soybean	unknown
CL2201Contig1	4	Trafficking membrane protein	Common bean	similar to UP_Q9ZRD3 (Q9ZRD3) NTGP1, complete
CL2202Contig1	4	unknown	Common bean	unknown
CL2203Contig1	4	unknown	Common bean	unknown
CL2204Contig1	4	unknown	Common bean	unknown
CL2205Contig1	4	Signal transduction regulation	Common bean	similar to UP_Q8LD08 (Q8LD08) Protein phosphatase-like, partial (33%)
CL2206Contig1	4	unknown	Soybean	unknown
CL2207Contig1	4	Photosystem	Common bean	similar to UP_Q9SZY6 (Q9SZY6) Cytochrome b6f complex subunit precursor, partial (62%)
CL2208Contig1	4	Protein metabolism and catabolism	Common bean	similar to UP_O23716 (O23716) Multicatalytic endopeptidase complex, proteasome, beta subunit (AT4g31300/F8F16_120) (20S proteasome subunit PBA1) , partial (95%)
CL2209Contig1	2	unknown	Common bean	unknown
CL2209Contig2	2	unknown	Common bean	unknown
CL220Contig1	14	oxidation	Common bean	similar to PIR_A86150_A86150 T1N6.24 protein - Arabidopsis thaliana {Arabidopsis thaliana;} , partial (80%)
CL2210Contig1	4	Signal transduction regulation	Soybean	similar to UP_Q9ZPL9 (Q9ZPL9) Nodule-enhanced protein phosphatase type 2C, partial (77%)
CL2211Contig1	4	stress/defense	Soybean	weakly similar to PIR_S62700_S62 photoassimilate-responsive protein PAR-1c precursor - common tobacco, partial (69%)
CL2212Contig1	4	stress/defense	Soybean	similar to UP_Q6YIA0 (Q6YIA0) Disease resistance protein-like protein MsR1, partial (11%)
CL2213Contig1	4	hormone related	Common bean	homologue to UP_SAHH_NICSY (P68172) Adenosylhomocysteinase (S-adenosyl-L-homocysteine hydrolase) (AdoHcyase) (Cytokinin binding protein CBP57) , partial (27%)
CL2214Contig1	4	Protein metabolism and catabolism	Soybean	homologue to UP_RR18_ARATH (P56807) Chloroplast 30S ribosomal protein S18, partial (95%)
CL2215Contig1	4	unknown	Soybean	unknown
CL2216Contig1	4	unknown	Soybean	unknown
CL2217Contig1	4	primary metabolism	Soybean	similar to UP_TPIC_FRAAN (Q9M4S8) Triosephosphate isomerase, chloroplast precursor (TIM) , partial (90%)
CL2218Contig1	4	Cell wall biosynthesis and modification	Common bean	UP_Q09083 (Q09083) Hydroxyproline-rich glycoprotein precursor, partial (19%)
CL2219Contig1	4	Protein metabolism and catabolism	Common bean	similar to UP_Q94C27 (Q94C27) At1g70590/F5A18_23, partial (53%)
CL221Contig1	14	Protein metabolism and catabolism	Common bean	homologue to UP_Q9M6R1 (Q9M6R1) High molecular weight heat shock protein, partial (54%)
CL2220Contig1	4	Signal transduction regulation	Common bean	similar to UP_CNG2_ARATH (O65718) Cyclic nucleotide-gated ion channel 2 (AtCNGC2) (Cyclic nucleotide-and calmodulin-regulated ion channel 2) (DEFENSE NO DEATH 1), partial (23%)
CL2221Contig1	4	oxidation	Soybean	homologue to UP_Q94IR2 (Q94IR2) Carotenoid 9,10-9',10' cleavage dioxygenase, complete
CL2222Contig1	4	unknown	Soybean	unknown
CL2223Contig1	4	Nucleotide and nucleic acid metabolism	Soybean	similar to UP_Q6IEM2 (Q6IEM2) WRKY transcription factor 59, partial (33%)
CL2224Contig1	4	no classified	Lotus	similar to GB_AAP13413.1_30023760_BT006305 At3g55530 {Arabidopsis thaliana;}, partial (79%)
CL2225Contig1	4	Uromyces	U. appendiculatus	UAHYP_04A_R_F11 UaHyphae_ARS Uromyces appendiculatus cDNA clone UAHYP_04A_F11, mRNA sequence
CL2226Contig1	4	Nucleotide and nucleic acid metabolism	Common bean	similar to UP_O81126 (O81126) 9G8-like SR protein (RSZp22 splicing factor), partial (79%)
CL2227Contig1	4	unknown	Soybean	unknown
CL2228Contig1	4	unknown	Common bean	unknown
CL2229Contig1	4	low hit	unknown	unknown
CL222Contig1	14	Trafficking membrane protein	Soybean	similar to UP_Q9ZS89 (Q9ZS89) T4B21.3 protein, partial (28%)
CL2230Contig1	4	unknown	Common bean	unknown
CL2231Contig1	4	Protein metabolism and catabolism	Soybean	similar to UP_Q05929 (Q05929) EDGP precursor (Fragment), partial (87%)
CL2232Contig1	4	oxidation	Soybean	similar to UP_Q9XGV6 (Q9XGV6) Bacterial-induced peroxidase precursor , partial (72%)
CL2233Contig1	4	low hit	unknown	unknown
CL2234Contig1	4	Protein metabolism and catabolism	Soybean	similar to UP_P93393 (P93393) Ubiquitin activating enzyme E1 , partial (35%)
CL2235Contig1	4	unknown	Soybean	unknown
CL2236Contig1	4	unknown	Common bean	unknown
CL2237Contig1	4	Cell wall biosynthesis and modification	Common bean	similar to UP_Q9C5Q6 (Q9C5Q6) Fasciclin-like arabinogalactan-protein 2, partial (55%)
CL2238Contig1	4	unknown	Common bean	unknown
CL2239Contig1	4	Signal transduction regulation	M. truncatula	similar to UP_Q8W560 (Q8W560) Calcium/calmodulin-dependent protein kinase CaMK2, partial (71%)
CL223Contig1	14	Nucleotide and nucleic acid metabolism	Soybean	similar to UP_Q7X998 (Q7X998) MRNA-binding protein (Fragment), partial (87%)
CL2240Contig1	4	Signal transduction regulation	Soybean	similar to PIR_T05137_T05137 protein kinase homolog F7H19.240 - Arabidopsis thaliana {Arabidopsis thaliana;} , partial (26%)
CL2241Contig1	4	hormone related	Common bean	homologue to UP_ERF4_ARATH (O80340) Ethylene responsive element binding factor 4 (AtERF4), partial (44%)
CL2242Contig1	4	unknown	Common bean	unknown
CL2243Contig1	4	oxidation	Soybean	similar to UP_Q9AR82 (Q9AR82) Thioredoxin h, partial (98%)
CL2244Contig1	4	Protein metabolism and catabolism	Soybean	weakly similar to UP_Q9FPS1 (Q9FPS1) Ubiquitin-specific protease 26, partial (15%)
CL2245Contig1	4	primary metabolism	Common bean	similar to UP_HPPD_DAUCA (O23920) 4-hydroxyphenylpyruvate dioxygenase (4HPPD) (HPD) (HPPDase) , partial (43%)
CL2246Contig1	3	Photosystem	Soybean	UP_Q7XY14 (Q7XY14) C-type cytochrome biogenesis protein, complete
CL2247Contig1	4	Nucleotide and nucleic acid metabolism	Common bean	similar to UP_Q7F8R0 (Q7F8R0) KH domain-containing protein-like, partial (42%)
CL2248Contig1	4	unknown	Soybean	unknown
CL2249Contig1	4	Trafficking membrane protein	Common bean	homologue to UP_Q84T14 (Q84T14) Vacuolar ATPase subunit E (Fragment), complete
CL224Contig1	14	oxidation	Soybean	similar to UP_Q9AYU1 (Q9AYU1) Quinone-oxidoreductase QR1 (Fragment), partial (90%)
CL2250Contig1	4	low hit	unknown	unknown
CL2251Contig1	4	Protein metabolism and catabolism	Soybean	similar to UP_Q9LPN1 (Q9LPN1) F2J10.2 protein, partial (42%)
CL2252Contig1	4	oxidation	Common bean	similar to UP_GLRX_LYCES (Q9ZR41) Glutaredoxin, partial (96%)
CL2253Contig1	4	unknown	Soybean	unknown
[truncated: 8,583 more rows]
