# Supplementary material for: Generation of Phaseolus vulgaris ESTs and investigation of their regulation upon Uromyces appendiculatus infection
Source: BMC Plant Biol. 2009 Apr 27;9:46. doi: 10.1186/1471-2229-9-46 (PMC2684537; doi:10.1186/1471-2229-9-46)
Supplement: Additional file 2 — List of the 1,704 unisequences having a hit with a BAC-end sequence from the bean BAC library. [file 1471-2229-9-46-S2.xls]

## Sheet: Sheet1
Additional file 2: list of unisequence having a blast with a BAC-end sequence from the BAC library available at http://www.myourscience.com/
Unisequence annotation	Bac-end sequence annotation in NCBI	Contig annotation	No. of SNP or indel
CL1002Contig1	gi|134197591|gb|EI458172.1|EI458172	none	0
CL1013Contig1	gi|134175281|gb|EI435983.1|EI435983	none	0
CL1017Contig1	gi|134243509|gb|EI504070.1|EI504070	none	9
CL1021Contig1	gi|134216698|gb|EI477261.1|EI477261	19	1
CL1022Contig1	gi|134236174|gb|EI496735.1|EI496735	248	4
CL1030Contig1	gi|134172077|gb|EI432779.1|EI432779	643	2
CL1039Contig1	gi|134187433|gb|EI448022.1|EI448022	1581	0
CL1045Contig1	gi|134241089|gb|EI501650.1|EI501650	2224	4
CL1055Contig1	gi|134154968|gb|EI415772.1|EI415772	none	2
CL1061Contig1	gi|134230798|gb|EI491359.1|EI491359	none	1
CL1063Contig1	gi|134174632|gb|EI435334.1|EI435334	none	3
CL1068Contig1	gi|134238892|gb|EI499453.1|EI499453	none	0
CL1072Contig1	gi|134167555|gb|EI428257.1|EI428257	none	0
CL1073Contig1	gi|134193703|gb|EI454292.1|EI454292	none	0
CL1075Contig1	gi|134221562|gb|EI482125.1|EI482125	1187	0
CL1077Contig1	gi|134206293|gb|EI466874.1|EI466874	none	6
CL1078Contig1	gi|134170420|gb|EI431122.1|EI431122	398	0
CL1091Contig1	gi|134187493|gb|EI448082.1|EI448082	210	0
CL1097Contig1	gi|134240379|gb|EI500940.1|EI500940	148	0
CL1103Contig1	gi|134206757|gb|EI467338.1|EI467338	1142	0
CL1108Contig1	gi|134169843|gb|EI430545.1|EI430545	none	1
CL1110Contig1	gi|134168407|gb|EI429109.1|EI429109	16	1
CL1112Contig1	gi|134187049|gb|EI447638.1|EI447638	1995	3
CL1124Contig1	gi|134186211|gb|EI446800.1|EI446800	none	2
CL1125Contig1	gi|134209118|gb|EI469699.1|EI469699	187	0
CL1126Contig1	gi|134241939|gb|EI502500.1|EI502500	none	0
CL1131Contig1	gi|134243374|gb|EI503935.1|EI503935	2914	0
CL1134Contig1	gi|134186576|gb|EI447165.1|EI447165	216	0
CL1135Contig1	gi|134156736|gb|EI417540.1|EI417540	none	0
CL1142Contig1	gi|134240726|gb|EI501287.1|EI501287	none	6
CL1142Contig2	gi|134240726|gb|EI501287.1|EI501287	none	3
CL1147Contig1	gi|134204105|gb|EI464686.1|EI464686	270	3
CL114Contig2	gi|134203451|gb|EI464032.1|EI464032	none	3
CL1151Contig1	gi|134220025|gb|EI480588.1|EI480588	none	3
CL1156Contig1	gi|134230816|gb|EI491377.1|EI491377	none	2
CL1158Contig1	gi|134218267|gb|EI478830.1|EI478830	none	1
CL116Contig2	gi|134216997|gb|EI477560.1|EI477560	none	2
CL1172Contig2	gi|134204808|gb|EI465389.1|EI465389	1833	2
CL1177Contig1	gi|134200204|gb|EI460785.1|EI460785	643	2
CL1178Contig1	gi|134198356|gb|EI458937.1|EI458937	none	3
CL1189Contig1	gi|134212483|gb|EI473064.1|EI473064	120	3
CL1191Contig1	gi|134201466|gb|EI462047.1|EI462047	394	0
CL1192Contig1	gi|134218806|gb|EI479369.1|EI479369	none	4
CL1199Contig1	gi|134163531|gb|EI424233.1|EI424233	1242	1
CL119Contig1	gi|134176831|gb|EI437527.1|EI437527	167	3
CL11Contig1	gi|134162782|gb|EI423484.1|EI423484	74	1
CL11Contig2	gi|134162782|gb|EI423484.1|EI423484	74	2
CL120Contig1	gi|134212934|gb|EI473515.1|EI473515	879	0
CL120Contig2	gi|134212934|gb|EI473515.1|EI473515	879	1
CL1216Contig1	gi|134181975|gb|EI442564.1|EI442564	2339	3
CL1221Contig1	gi|134227508|gb|EI488069.1|EI488069	none	7
CL1231Contig1	gi|134159954|gb|EI420656.1|EI420656	1756	1
CL1247Contig2	gi|134158141|gb|EI418918.1|EI418918	2207	1
CL1253Contig1	gi|134198752|gb|EI459333.1|EI459333	41	0
CL1256Contig1	gi|134178233|gb|EI438929.1|EI438929	76	0
CL1260Contig1	gi|134201019|gb|EI461600.1|EI461600	751	3
CL1262Contig1	gi|134220257|gb|EI480820.1|EI480820	1414	0
CL1269Contig1	gi|134174713|gb|EI435415.1|EI435415	756	0
CL126Contig1	gi|134194140|gb|EI454729.1|EI454729	1524	2
CL1270Contig1	gi|134211580|gb|EI472161.1|EI472161	none	1
CL1272Contig1	gi|134170790|gb|EI431492.1|EI431492	none	0
CL1277Contig1	gi|134168945|gb|EI429647.1|EI429647	none	2
CL1280Contig1	gi|134192829|gb|EI453418.1|EI453418	580	0
CL1287Contig1	gi|134160219|gb|EI420921.1|EI420921	none	0
CL1294Contig1	gi|134168121|gb|EI428823.1|EI428823	1941	1
CL12Contig1	gi|134243083|gb|EI503644.1|EI503644	1645	2
CL1302Contig1	gi|134157925|gb|EI418702.1|EI418702	263	2
CL1305Contig1	gi|134189784|gb|EI450373.1|EI450373	2391	6
CL1306Contig1	gi|134243190|gb|EI503751.1|EI503751	none	1
CL1315Contig1	gi|134241270|gb|EI501831.1|EI501831	14	0
CL1316Contig1	gi|134219757|gb|EI480320.1|EI480320	1924	0
CL1318Contig1	gi|134231782|gb|EI492343.1|EI492343	none	0
CL1318Contig2	gi|134231782|gb|EI492343.1|EI492343	none	0
CL1319Contig1	gi|134190066|gb|EI450655.1|EI450655	1553	1
CL1326Contig1	gi|134198156|gb|EI458737.1|EI458737	none	0
CL1328Contig1	gi|134202542|gb|EI463123.1|EI463123	2071	5
CL1331Contig1	gi|134159819|gb|EI420521.1|EI420521	1782	0
CL1332Contig1	gi|134189962|gb|EI450551.1|EI450551	2212	1
CL1338Contig1	gi|134172710|gb|EI433412.1|EI433412	784	2
CL1340Contig1	gi|134236639|gb|EI497200.1|EI497200	75	2
CL1351Contig1	gi|134185533|gb|EI446122.1|EI446122	1597	3
CL1355Contig1	gi|134212636|gb|EI473217.1|EI473217	2138	2
CL1358Contig1	gi|134200938|gb|EI461519.1|EI461519	734	4
CL1360Contig1	gi|134216101|gb|EI476664.1|EI476664	none	1
CL1367Contig1	gi|134179728|gb|EI440317.1|EI440317	none	6
CL1369Contig1	gi|134230714|gb|EI491275.1|EI491275	1112	2
CL1374Contig1	gi|134205397|gb|EI465978.1|EI465978	1314	0
CL1375Contig1	gi|134202684|gb|EI463265.1|EI463265	1623	0
CL1382Contig1	gi|134174557|gb|EI435259.1|EI435259	none	0
CL1395Contig1	gi|134238699|gb|EI499260.1|EI499260	839	0
CL1396Contig1	gi|134156146|gb|EI416950.1|EI416950	246	0
CL1397Contig1	gi|134171687|gb|EI432389.1|EI432389	137	2
CL1400Contig1	gi|134175774|gb|EI436476.1|EI436476	none	1
CL1401Contig1	gi|134201679|gb|EI462260.1|EI462260	none	1
CL1402Contig1	gi|134219526|gb|EI480089.1|EI480089	none	0
CL1405Contig1	gi|134193283|gb|EI453872.1|EI453872	72	1
CL1406Contig1	gi|134196671|gb|EI457260.1|EI457260	157	1
CL1411Contig1	gi|134215448|gb|EI476028.1|EI476028	2391	6
CL1424Contig1	gi|134199349|gb|EI459930.1|EI459930	899	0
CL1424Contig2	gi|134199349|gb|EI459930.1|EI459930	899	2
CL1434Contig1	gi|134231547|gb|EI492108.1|EI492108	2808	0
CL1435Contig1	gi|134158912|gb|EI419685.1|EI419685	691	0
CL1436Contig1	gi|134164743|gb|EI425445.1|EI425445	none	2
CL143Contig2	gi|134208354|gb|EI468935.1|EI468935	1125	0
CL1441Contig1	gi|134171276|gb|EI431978.1|EI431978	252	3
CL1442Contig1	gi|134236819|gb|EI497380.1|EI497380	none	2
CL1446Contig1	gi|134185452|gb|EI446041.1|EI446041	2118	0
CL1447Contig1	gi|134202433|gb|EI463014.1|EI463014	2503	4
CL144Contig1	gi|134164649|gb|EI425351.1|EI425351	none	0
CL1450Contig1	gi|134237120|gb|EI497681.1|EI497681	23	1
CL1460Contig1	gi|134193368|gb|EI453957.1|EI453957	2047	0
CL1467Contig1	gi|134223616|gb|EI484179.1|EI484179	394	0
CL146Contig1	gi|134240866|gb|EI501427.1|EI501427	none	0
CL1478Contig1	gi|134169156|gb|EI429858.1|EI429858	none	1
CL1486Contig1	gi|134188700|gb|EI449289.1|EI449289	72	0
CL1487Contig1	gi|134163260|gb|EI423962.1|EI423962	none	0
CL148Contig1	gi|134212878|gb|EI473459.1|EI473459	none	0
CL1495Contig1	gi|134182444|gb|EI443033.1|EI443033	120	0
CL1497Contig1	gi|134228529|gb|EI489090.1|EI489090	none	2
CL1511Contig1	gi|134226750|gb|EI487311.1|EI487311	1581	3
CL1512Contig1	gi|134221683|gb|EI482246.1|EI482246	none	5
CL1513Contig1	gi|134222029|gb|EI482592.1|EI482592	77	4
CL1516Contig1	gi|134237430|gb|EI497991.1|EI497991	none	3
CL1518Contig1	gi|134234071|gb|EI494632.1|EI494632	1552	0
CL1523Contig1	gi|134243913|gb|EI504474.1|EI504474	1168	0
CL1525Contig1	gi|134194504|gb|EI455093.1|EI455093	none	0
CL1532Contig1	gi|134198006|gb|EI458587.1|EI458587	none	6
CL1542Contig1	gi|134189504|gb|EI450093.1|EI450093	2246	2
CL1545Contig1	gi|134202891|gb|EI463472.1|EI463472	2317	6
CL1546Contig1	gi|134156369|gb|EI417173.1|EI417173	152	0
CL154Contig1	gi|134220097|gb|EI480660.1|EI480660	2689	0
CL154Contig2	gi|134220097|gb|EI480660.1|EI480660	2689	0
CL1555Contig1	gi|134174293|gb|EI434995.1|EI434995	none	0
CL1558Contig1	gi|134178411|gb|EI439107.1|EI439107	654	1
CL1561Contig1	gi|134243220|gb|EI503781.1|EI503781	none	0
CL1575Contig1	gi|134163267|gb|EI423969.1|EI423969	43	2
CL1589Contig1	gi|134199471|gb|EI460052.1|EI460052	none	0
CL1592Contig1	gi|134174257|gb|EI434959.1|EI434959	none	0
CL15Contig1	gi|134193316|gb|EI453905.1|EI453905	442	10
CL15Contig2	gi|134237429|gb|EI497990.1|EI497990	442	4
CL1605Contig1	gi|134233929|gb|EI494490.1|EI494490	none	1
CL1614Contig1	gi|134190873|gb|EI451462.1|EI451462	1558	1
CL1618Contig1	gi|134231233|gb|EI491794.1|EI491794	none	0
CL1625Contig1	gi|134228605|gb|EI489166.1|EI489166	none	0
CL162Contig1	gi|134235192|gb|EI495753.1|EI495753	236	0
CL162Contig2	gi|134235192|gb|EI495753.1|EI495753	236	0
CL1635Contig1	gi|134168709|gb|EI429411.1|EI429411	1222	1
CL1636Contig1	gi|134171923|gb|EI432625.1|EI432625	2599	2
CL1638Contig1	gi|134199395|gb|EI459976.1|EI459976	272	1
CL163Contig1	gi|134178462|gb|EI439158.1|EI439158	1788	1
CL1640Contig1	gi|134168772|gb|EI429474.1|EI429474	1	0
CL1642Contig1	gi|134214484|gb|EI475065.1|EI475065	158	6
CL1645Contig1	gi|134204956|gb|EI465537.1|EI465537	none	1
CL164Contig2	gi|134163818|gb|EI424520.1|EI424520	236	2
CL1651Contig1	gi|134221542|gb|EI482105.1|EI482105	738	4
CL1662Contig1	gi|134210957|gb|EI471538.1|EI471538	1158	0
CL1663Contig1	gi|134165175|gb|EI425877.1|EI425877	none	0
CL1665Contig1	gi|134202868|gb|EI463449.1|EI463449	65	1
CL1671Contig1	gi|134158033|gb|EI418810.1|EI418810	391	3
CL1675Contig1	gi|134190198|gb|EI450787.1|EI450787	84	1
CL1685Contig1	gi|134184920|gb|EI445509.1|EI445509	341	3
CL1688Contig1	gi|134236700|gb|EI497261.1|EI497261	282	0
CL1692Contig1	gi|134190090|gb|EI450679.1|EI450679	2251	2
CL1694Contig1	gi|134178399|gb|EI439095.1|EI439095	31	3
CL1698Contig1	gi|134240302|gb|EI500863.1|EI500863	2863	0
CL169Contig1	gi|134172216|gb|EI432918.1|EI432918	249	1
CL1701Contig1	gi|134193036|gb|EI453625.1|EI453625	26	0
CL1705Contig1	gi|134212656|gb|EI473237.1|EI473237	306	3
CL1711Contig1	gi|134212943|gb|EI473524.1|EI473524	2189	0
CL1718Contig1	gi|134213429|gb|EI474010.1|EI474010	none	4
CL1724Contig1	gi|134226672|gb|EI487233.1|EI487233	1028	0
CL1729Contig1	gi|134213274|gb|EI473855.1|EI473855	925	2
CL172Contig1	gi|134243644|gb|EI504205.1|EI504205	1856	1
CL1732Contig1	gi|134154949|gb|EI415753.1|EI415753	none	0
CL173Contig1	gi|134240642|gb|EI501203.1|EI501203	none	2
CL1741Contig1	gi|134162907|gb|EI423609.1|EI423609	389	2
CL1743Contig1	gi|134232340|gb|EI492901.1|EI492901	1552	2
CL1744Contig1	gi|134242310|gb|EI502871.1|EI502871	none	1
CL174Contig1	gi|134232852|gb|EI493413.1|EI493413	607	0
CL174Contig2	gi|134232852|gb|EI493413.1|EI493413	607	0
CL1750Contig1	gi|134185733|gb|EI446322.1|EI446322	none	0
CL1759Contig1	gi|134231625|gb|EI492186.1|EI492186	none	1
CL1762Contig1	gi|134239917|gb|EI500478.1|EI500478	314	2
CL1765Contig1	gi|134189518|gb|EI450107.1|EI450107	2450	0
CL1766Contig1	gi|134199735|gb|EI460316.1|EI460316	1769	0
CL1770Contig1	gi|134161535|gb|EI422237.1|EI422237	531	5
CL1773Contig1	gi|134182591|gb|EI443180.1|EI443180	1353	0
CL1783Contig1	gi|134237423|gb|EI497984.1|EI497984	none	3
CL1788Contig1	gi|134185783|gb|EI446372.1|EI446372	1782	0
CL1793Contig1	gi|134216453|gb|EI477016.1|EI477016	none	1
CL1795Contig1	gi|134222307|gb|EI482870.1|EI482870	2420	0
CL1802Contig1	gi|134186892|gb|EI447481.1|EI447481	381	0
CL1803Contig1	gi|134241239|gb|EI501800.1|EI501800	118	0
CL1805Contig1	gi|134232430|gb|EI492991.1|EI492991	2095	2
CL1806Contig1	gi|134210462|gb|EI471043.1|EI471043	2555	1
CL1807Contig1	gi|134236180|gb|EI496741.1|EI496741	135	2
CL1809Contig1	gi|134189381|gb|EI449970.1|EI449970	1544	3
CL1816Contig1	gi|134201666|gb|EI462247.1|EI462247	2127	0
CL1819Contig1	gi|134233478|gb|EI494039.1|EI494039	none	4
CL1824Contig1	gi|134214887|gb|EI475468.1|EI475468	1028	1
CL1829Contig1	gi|134178551|gb|EI439247.1|EI439247	none	2
CL182Contig1	gi|134193032|gb|EI453621.1|EI453621	none	0
CL1843Contig1	gi|134229709|gb|EI490270.1|EI490270	266	2
CL1845Contig1	gi|134165347|gb|EI426049.1|EI426049	none	1
CL1848Contig1	gi|134243482|gb|EI504043.1|EI504043	none	8
CL184Contig1	gi|134202854|gb|EI463435.1|EI463435	2516	4
CL1851Contig1	gi|134185367|gb|EI445956.1|EI445956	2390	0
CL1854Contig1	gi|134211906|gb|EI472487.1|EI472487	734	0
CL1855Contig1	gi|134170893|gb|EI431595.1|EI431595	84	1
CL1862Contig1	gi|134194134|gb|EI454723.1|EI454723	none	1
CL1863Contig1	gi|134157570|gb|EI418347.1|EI418347	2301	2
CL1864Contig1	gi|134197236|gb|EI457817.1|EI457817	none	3
CL1867Contig1	gi|134169670|gb|EI430372.1|EI430372	11	1
CL1868Contig1	gi|134187812|gb|EI448401.1|EI448401	135	0
CL1874Contig1	gi|134219207|gb|EI479770.1|EI479770	1583	1
CL1875Contig1	gi|134206609|gb|EI467190.1|EI467190	none	2
CL1882Contig1	gi|134190080|gb|EI450669.1|EI450669	none	0
CL1886Contig1	gi|134179621|gb|EI440210.1|EI440210	284	1
CL188Contig1	gi|134173881|gb|EI434583.1|EI434583	none	3
CL1890Contig1	gi|134235167|gb|EI495728.1|EI495728	249	5
CL1892Contig1	gi|134166715|gb|EI427417.1|EI427417	none	1
CL1898Contig1	gi|134182484|gb|EI443073.1|EI443073	none	2
CL1916Contig1	gi|134179137|gb|EI439726.1|EI439726	828	2
CL1919Contig1	gi|134196756|gb|EI457345.1|EI457345	none	3
CL1920Contig1	gi|134215864|gb|EI476427.1|EI476427	none	0
CL1924Contig1	gi|134231289|gb|EI491850.1|EI491850	none	0
CL192Contig1	gi|134183607|gb|EI444196.1|EI444196	1168	3
CL1942Contig1	gi|134215245|gb|EI475825.1|EI475825	none	1
CL1948Contig1	gi|134173151|gb|EI433853.1|EI433853	none	1
CL1956Contig1	gi|134185654|gb|EI446243.1|EI446243	none	1
CL1958Contig1	gi|134207405|gb|EI467986.1|EI467986	423	0
CL1965Contig1	gi|134231920|gb|EI492481.1|EI492481	24	3
CL1966Contig1	gi|134204996|gb|EI465577.1|EI465577	none	6
CL1976Contig1	gi|134229267|gb|EI489828.1|EI489828	none	1
CL1977Contig1	gi|134164518|gb|EI425220.1|EI425220	892	1
CL1984Contig1	gi|134185394|gb|EI445983.1|EI445983	214	0
CL1989Contig1	gi|134155639|gb|EI416443.1|EI416443	1181	0
CL1999Contig1	gi|134171362|gb|EI432064.1|EI432064	39	0
CL19Contig1	gi|134186115|gb|EI446704.1|EI446704	none	0
CL1Contig1	gi|134243937|gb|EI504498.1|EI504498	2371	0
CL1Contig106	gi|134215890|gb|EI476453.1|EI476453	1136	1
CL1Contig119	gi|134241124|gb|EI501685.1|EI501685	none	2
CL1Contig123	gi|134183652|gb|EI444241.1|EI444241	2343	0
CL1Contig125	gi|134179579|gb|EI440168.1|EI440168	none	2
CL1Contig130	gi|134228558|gb|EI489119.1|EI489119	none	0
CL1Contig136	gi|134197459|gb|EI458040.1|EI458040	1179	6
CL1Contig137	gi|134172123|gb|EI432825.1|EI432825	436	1
CL1Contig142	gi|134197459|gb|EI458040.1|EI458040	1179	3
CL1Contig144	gi|134171005|gb|EI431707.1|EI431707	77	1
CL1Contig146	gi|134166880|gb|EI427582.1|EI427582	29	9
CL1Contig152	gi|134204445|gb|EI465026.1|EI465026	none	0
CL1Contig153	gi|134211898|gb|EI472479.1|EI472479	none	6
CL1Contig157	gi|134179579|gb|EI440168.1|EI440168	none	0
CL1Contig159	gi|134174178|gb|EI434880.1|EI434880	none	0
CL1Contig165	gi|134192500|gb|EI453089.1|EI453089	none	0
CL1Contig166	gi|134202164|gb|EI462745.1|EI462745	1571	0
CL1Contig170	gi|134226155|gb|EI486716.1|EI486716	none	3
CL1Contig173	gi|134165198|gb|EI425900.1|EI425900	none	2
CL1Contig174	gi|134201935|gb|EI462516.1|EI462516	424	1
CL1Contig175	gi|134243298|gb|EI503859.1|EI503859	none	0
CL1Contig18	gi|134167193|gb|EI427895.1|EI427895	1879	3
CL1Contig181	gi|134195560|gb|EI456149.1|EI456149	1354	5
CL1Contig183	gi|134184792|gb|EI445381.1|EI445381	2032	0
CL1Contig19	gi|134165198|gb|EI425900.1|EI425900	none	1
CL1Contig193	gi|134175948|gb|EI436650.1|EI436650	2527	2
CL1Contig197	gi|134179885|gb|EI440474.1|EI440474	none	2
CL1Contig20	gi|134226155|gb|EI486716.1|EI486716	none	1
CL1Contig206	gi|134196034|gb|EI456623.1|EI456623	none	2
CL1Contig207	gi|134155619|gb|EI416423.1|EI416423	2147	1
CL1Contig209	gi|134226155|gb|EI486716.1|EI486716	none	0
CL1Contig21	gi|134213074|gb|EI473655.1|EI473655	19	0
CL1Contig210	gi|134165006|gb|EI425708.1|EI425708	88	2
CL1Contig214	gi|134217369|gb|EI477932.1|EI477932	802	1
CL1Contig216	gi|134226155|gb|EI486716.1|EI486716	none	0
CL1Contig217	gi|134228161|gb|EI488722.1|EI488722	541	0
CL1Contig218	gi|134193385|gb|EI453974.1|EI453974	1001	1
CL1Contig220	gi|134204843|gb|EI465424.1|EI465424	2369	1
CL1Contig221	gi|134226155|gb|EI486716.1|EI486716	none	0
CL1Contig224	gi|134216957|gb|EI477520.1|EI477520	1583	1
CL1Contig225	gi|134169832|gb|EI430534.1|EI430534	none	1
CL1Contig231	gi|134226155|gb|EI486716.1|EI486716	none	1
CL1Contig232	gi|134226155|gb|EI486716.1|EI486716	none	0
CL1Contig233	gi|134226155|gb|EI486716.1|EI486716	none	0
CL1Contig235	gi|134217369|gb|EI477932.1|EI477932	802	1
CL1Contig245	gi|134235898|gb|EI496459.1|EI496459	1879	2
CL1Contig249	gi|134174178|gb|EI434880.1|EI434880	none	0
CL1Contig25	gi|134204327|gb|EI464908.1|EI464908	none	0
CL1Contig250	gi|134230032|gb|EI490593.1|EI490593	77	0
CL1Contig262	gi|134226155|gb|EI486716.1|EI486716	none	0
CL1Contig266	gi|134160244|gb|EI420946.1|EI420946	none	2
CL1Contig267	gi|134226155|gb|EI486716.1|EI486716	none	0
CL1Contig274	gi|134226155|gb|EI486716.1|EI486716	none	1
CL1Contig277	gi|134173874|gb|EI434576.1|EI434576	282	3
CL1Contig291	gi|134226155|gb|EI486716.1|EI486716	none	2
CL1Contig292	gi|134217746|gb|EI478309.1|EI478309	22	0
CL1Contig293	gi|134226155|gb|EI486716.1|EI486716	none	0
CL1Contig295	gi|134226155|gb|EI486716.1|EI486716	none	4
CL1Contig296	gi|134226155|gb|EI486716.1|EI486716	none	2
CL1Contig297	gi|134226155|gb|EI486716.1|EI486716	none	3
CL1Contig298	gi|134232500|gb|EI493061.1|EI493061	839	0
CL1Contig304	gi|134208470|gb|EI469051.1|EI469051	none	9
CL1Contig308	gi|134241448|gb|EI502009.1|EI502009	27	8
CL1Contig309	gi|134158434|gb|EI419211.1|EI419211	none	0
CL1Contig311	gi|134201935|gb|EI462516.1|EI462516	424	2
CL1Contig313	gi|134242981|gb|EI503542.1|EI503542	none	0
CL1Contig318	gi|134228687|gb|EI489248.1|EI489248	12	0
CL1Contig319	gi|134174178|gb|EI434880.1|EI434880	none	0
CL1Contig332	gi|134174178|gb|EI434880.1|EI434880	none	0
CL1Contig334	gi|134164337|gb|EI425039.1|EI425039	none	0
CL1Contig336	gi|134186254|gb|EI446843.1|EI446843	none	2
CL1Contig339	gi|134208470|gb|EI469051.1|EI469051	none	2
CL1Contig341	gi|134197239|gb|EI457820.1|EI457820	252	1
CL1Contig345	gi|134207939|gb|EI468520.1|EI468520	426	0
CL1Contig346	gi|134243713|gb|EI504274.1|EI504274	1808	1
CL1Contig355	gi|134160632|gb|EI421334.1|EI421334	none	0
CL1Contig364	gi|134242913|gb|EI503474.1|EI503474	none	0
CL1Contig365	gi|134217369|gb|EI477932.1|EI477932	802	1
CL1Contig369	gi|134226155|gb|EI486716.1|EI486716	none	1
CL1Contig370	gi|134212256|gb|EI472837.1|EI472837	70	0
CL1Contig371	gi|134227031|gb|EI487592.1|EI487592	none	2
CL1Contig372	gi|134226155|gb|EI486716.1|EI486716	none	2
CL1Contig375	gi|134226155|gb|EI486716.1|EI486716	none	1
CL1Contig377	gi|134217369|gb|EI477932.1|EI477932	802	2
CL1Contig383	gi|134227520|gb|EI488081.1|EI488081	none	5
CL1Contig392	gi|134214032|gb|EI474613.1|EI474613	449	4
CL1Contig393	gi|134226155|gb|EI486716.1|EI486716	none	1
CL1Contig395	gi|134226155|gb|EI486716.1|EI486716	none	1
CL1Contig397	gi|134226155|gb|EI486716.1|EI486716	none	1
CL1Contig399	gi|134226155|gb|EI486716.1|EI486716	none	6
CL1Contig402	gi|134226155|gb|EI486716.1|EI486716	none	3
CL1Contig405	gi|134226155|gb|EI486716.1|EI486716	none	3
CL1Contig406	gi|134226155|gb|EI486716.1|EI486716	none	5
CL1Contig415	gi|134195565|gb|EI456154.1|EI456154	none	4
CL1Contig418	gi|134227592|gb|EI488153.1|EI488153	none	6
CL1Contig423	gi|134155619|gb|EI416423.1|EI416423	2147	0
CL1Contig424	gi|134200345|gb|EI460926.1|EI460926	none	0
CL1Contig426	gi|134215890|gb|EI476453.1|EI476453	1136	1
CL1Contig428	gi|134217369|gb|EI477932.1|EI477932	802	1
CL1Contig431	gi|134200345|gb|EI460926.1|EI460926	none	0
CL1Contig437	gi|134226155|gb|EI486716.1|EI486716	none	4
CL1Contig439	gi|134226155|gb|EI486716.1|EI486716	none	0
CL1Contig446	gi|134226155|gb|EI486716.1|EI486716	none	2
CL1Contig450	gi|134226155|gb|EI486716.1|EI486716	none	1
CL1Contig455	gi|134217369|gb|EI477932.1|EI477932	802	2
CL1Contig457	gi|134240522|gb|EI501083.1|EI501083	none	0
CL1Contig459	gi|134231135|gb|EI491696.1|EI491696	1523	0
CL1Contig460	gi|134165198|gb|EI425900.1|EI425900	none	1
CL1Contig467	gi|134158731|gb|EI419508.1|EI419508	none	1
CL1Contig468	gi|134226155|gb|EI486716.1|EI486716	none	3
CL1Contig47	gi|134197459|gb|EI458040.1|EI458040	1179	13
CL1Contig472	gi|134236690|gb|EI497251.1|EI497251	1992	0
CL1Contig477	gi|134167330|gb|EI428032.1|EI428032	none	3
CL1Contig479	gi|134226155|gb|EI486716.1|EI486716	none	2
CL1Contig480	gi|134238094|gb|EI498655.1|EI498655	30	0
CL1Contig483	gi|134226155|gb|EI486716.1|EI486716	none	7
CL1Contig486	gi|134230157|gb|EI490718.1|EI490718	none	0
CL1Contig488	gi|134220714|gb|EI481277.1|EI481277	none	6
CL1Contig489	gi|134226155|gb|EI486716.1|EI486716	none	0
CL1Contig491	gi|134226155|gb|EI486716.1|EI486716	none	3
CL1Contig492	gi|134226155|gb|EI486716.1|EI486716	none	2
CL1Contig493	gi|134226155|gb|EI486716.1|EI486716	none	8
CL1Contig499	gi|134168057|gb|EI428759.1|EI428759	2134	0
CL1Contig55	gi|134176069|gb|EI436771.1|EI436771	none	1
CL1Contig57	gi|134176069|gb|EI436771.1|EI436771	none	1
CL1Contig60	gi|134177538|gb|EI438234.1|EI438234	442	0
CL1Contig62	gi|134206572|gb|EI467153.1|EI467153	none	4
CL1Contig63	gi|134177195|gb|EI437891.1|EI437891	none	4
CL1Contig64	gi|134197459|gb|EI458040.1|EI458040	1179	8
CL1Contig67	gi|134240674|gb|EI501235.1|EI501235	196	0
CL1Contig68	gi|134174178|gb|EI434880.1|EI434880	none	3
CL1Contig69	gi|134227614|gb|EI488175.1|EI488175	1307	5
CL1Contig7	gi|134187986|gb|EI448575.1|EI448575	1179	3
CL1Contig72	gi|134222400|gb|EI482963.1|EI482963	2266	1
CL1Contig82	gi|134186813|gb|EI447402.1|EI447402	none	0
CL1Contig85	gi|134164517|gb|EI425219.1|EI425219	892	6
CL1Contig89	gi|134227614|gb|EI488175.1|EI488175	1307	5
CL1Contig94	gi|134227031|gb|EI487592.1|EI487592	none	6
CL1Contig96	gi|134227520|gb|EI488081.1|EI488081	none	5
CL1Contig97	gi|134224424|gb|EI484987.1|EI484987	469	4
CL2003Contig1	gi|134183335|gb|EI443924.1|EI443924	2143	5
CL2011Contig1	gi|134175320|gb|EI436022.1|EI436022	none	1
CL2018Contig1	gi|134237209|gb|EI497770.1|EI497770	1138	1
CL2022Contig1	gi|134217275|gb|EI477838.1|EI477838	136	0
CL2025Contig1	gi|134204910|gb|EI465491.1|EI465491	none	3
CL2036Contig1	gi|134176079|gb|EI436781.1|EI436781	167	0
CL2038Contig1	gi|134233740|gb|EI494301.1|EI494301	106	0
CL2039Contig1	gi|134180920|gb|EI441509.1|EI441509	none	3
CL2045Contig1	gi|134240645|gb|EI501206.1|EI501206	1543	3
CL2049Contig1	gi|134237531|gb|EI498092.1|EI498092	none	3
CL2050Contig1	gi|134230491|gb|EI491052.1|EI491052	827	1
CL2051Contig1	gi|134159086|gb|EI419846.1|EI419846	879	7
CL2054Contig1	gi|134169172|gb|EI429874.1|EI429874	1784	0
CL2058Contig1	gi|134176113|gb|EI436815.1|EI436815	2491	0
CL2060Contig1	gi|134221822|gb|EI482385.1|EI482385	839	1
CL2063Contig1	gi|134197822|gb|EI458403.1|EI458403	1028	0
CL2070Contig1	gi|134196123|gb|EI456712.1|EI456712	67	0
CL2076Contig1	gi|134204752|gb|EI465333.1|EI465333	none	0
CL2082Contig1	gi|134181894|gb|EI442483.1|EI442483	none	5
CL2084Contig1	gi|134173378|gb|EI434080.1|EI434080	1419	0
CL2085Contig1	gi|134228210|gb|EI488771.1|EI488771	none	2
CL2089Contig1	gi|134186833|gb|EI447422.1|EI447422	2914	3
CL2091Contig1	gi|134226857|gb|EI487418.1|EI487418	1915	0
CL2092Contig1	gi|134178341|gb|EI439037.1|EI439037	1034	6
CL2093Contig1	gi|134174742|gb|EI435444.1|EI435444	none	2
CL209Contig2	gi|134162405|gb|EI423107.1|EI423107	42	7
CL2101Contig1	gi|134225162|gb|EI485723.1|EI485723	none	2
CL2112Contig1	gi|134224371|gb|EI484934.1|EI484934	224	0
CL2113Contig1	gi|134154901|gb|EI415705.1|EI415705	none	2
CL2115Contig1	gi|134209689|gb|EI470270.1|EI470270	none	0
CL2117Contig1	gi|134242511|gb|EI503072.1|EI503072	none	0
CL211Contig1	gi|134196481|gb|EI457070.1|EI457070	1022	0
CL2130Contig1	gi|134180919|gb|EI441508.1|EI441508	none	2
CL2132Contig1	gi|134193700|gb|EI454289.1|EI454289	none	0
CL2135Contig1	gi|134170117|gb|EI430819.1|EI430819	457	1
CL2137Contig1	gi|134227194|gb|EI487755.1|EI487755	342	0
CL2140Contig1	gi|134167326|gb|EI428028.1|EI428028	1930	2
CL2144Contig1	gi|134215146|gb|EI475727.1|EI475727	965	0
CL2147Contig1	gi|134205401|gb|EI465982.1|EI465982	2448	0
CL2149Contig1	gi|134155205|gb|EI416009.1|EI416009	none	2
CL2150Contig1	gi|134156652|gb|EI417456.1|EI417456	none	5
CL2153Contig1	gi|134206296|gb|EI466877.1|EI466877	449	3
CL2158Contig1	gi|134190514|gb|EI451103.1|EI451103	none	1
CL215Contig1	gi|134243849|gb|EI504410.1|EI504410	2251	2
CL2162Contig1	gi|134232185|gb|EI492746.1|EI492746	none	4
CL2171Contig1	gi|134230029|gb|EI490590.1|EI490590	284	0
CL2172Contig1	gi|134169678|gb|EI430380.1|EI430380	none	2
CL217Contig1	gi|134239360|gb|EI499921.1|EI499921	none	0
CL217Contig2	gi|134239360|gb|EI499921.1|EI499921	none	0
CL2180Contig1	gi|134196030|gb|EI456619.1|EI456619	904	0
CL2186Contig1	gi|134221220|gb|EI481783.1|EI481783	none	0
CL218Contig1	gi|134193440|gb|EI454029.1|EI454029	59	4
CL2195Contig1	gi|134167513|gb|EI428215.1|EI428215	142	0
CL2196Contig1	gi|134237560|gb|EI498121.1|EI498121	375	2
CL219Contig1	gi|134186656|gb|EI447245.1|EI447245	none	1
CL21Contig3	gi|134239325|gb|EI499886.1|EI499886	137	5
CL21Contig7	gi|134167838|gb|EI428540.1|EI428540	137	2
CL2213Contig1	gi|134199460|gb|EI460041.1|EI460041	none	0
CL2215Contig1	gi|134166139|gb|EI426841.1|EI426841	none	1
CL2221Contig1	gi|134236228|gb|EI496789.1|EI496789	2739	2
CL222Contig1	gi|134164075|gb|EI424777.1|EI424777	none	0
CL2230Contig1	gi|134160419|gb|EI421121.1|EI421121	none	0
CL2238Contig1	gi|134176515|gb|EI437211.1|EI437211	none	3
CL2240Contig1	gi|134238640|gb|EI499201.1|EI499201	none	2
CL2246Contig1	gi|134198933|gb|EI459514.1|EI459514	921	1
CL2247Contig1	gi|134204211|gb|EI464792.1|EI464792	1108	2
CL2251Contig1	gi|134168283|gb|EI428985.1|EI428985	319	2
CL2252Contig1	gi|134159205|gb|EI419953.1|EI419953	18	0
CL2255Contig1	gi|134180953|gb|EI441542.1|EI441542	488	4
CL2256Contig1	gi|134215525|gb|EI476105.1|EI476105	none	1
CL2259Contig1	gi|134179299|gb|EI439888.1|EI439888	1659	0
CL2260Contig1	gi|134206103|gb|EI466684.1|EI466684	none	0
CL2261Contig1	gi|134219077|gb|EI479640.1|EI479640	2445	2
CL2263Contig1	gi|134161482|gb|EI422184.1|EI422184	228	0
CL2280Contig1	gi|134162395|gb|EI423097.1|EI423097	none	0
CL2281Contig1	gi|134240892|gb|EI501453.1|EI501453	none	1
CL2283Contig1	gi|134219754|gb|EI480317.1|EI480317	none	0
CL2294Contig1	gi|134155268|gb|EI416072.1|EI416072	435	2
CL2295Contig1	gi|134167967|gb|EI428669.1|EI428669	106	9
CL2301Contig1	gi|134233824|gb|EI494385.1|EI494385	159	1
CL2306Contig1	gi|134215719|gb|EI476282.1|EI476282	none	7
CL2307Contig1	gi|134243888|gb|EI504449.1|EI504449	none	1
CL230Contig1	gi|134192121|gb|EI452710.1|EI452710	none	2
CL2310Contig1	gi|134158757|gb|EI419534.1|EI419534	754	0
CL2321Contig1	gi|134205145|gb|EI465726.1|EI465726	2553	2
CL2322Contig1	gi|134183177|gb|EI443766.1|EI443766	none	1
CL2325Contig1	gi|134228071|gb|EI488632.1|EI488632	none	4
CL2332Contig1	gi|134238123|gb|EI498684.1|EI498684	none	2
CL2333Contig1	gi|134178541|gb|EI439237.1|EI439237	853	5
CL2334Contig1	gi|134167356|gb|EI428058.1|EI428058	564	0
CL2346Contig1	gi|134165230|gb|EI425932.1|EI425932	152	0
CL2347Contig1	gi|134170762|gb|EI431464.1|EI431464	none	10
CL2349Contig1	gi|134202649|gb|EI463230.1|EI463230	2511	0
CL2359Contig1	gi|134166631|gb|EI427333.1|EI427333	none	2
CL2364Contig1	gi|134237142|gb|EI497703.1|EI497703	873	1
CL2372Contig1	gi|134243728|gb|EI504289.1|EI504289	2123	1
CL2391Contig1	gi|134179150|gb|EI439739.1|EI439739	none	0
CL2396Contig1	gi|134209864|gb|EI470445.1|EI470445	792	0
CL2398Contig1	gi|134163697|gb|EI424399.1|EI424399	none	1
CL2401Contig1	gi|134177304|gb|EI438000.1|EI438000	2907	3
CL2411Contig1	gi|134159694|gb|EI420397.1|EI420397	834	3
CL2417Contig1	gi|134237032|gb|EI497593.1|EI497593	49	0
CL2419Contig1	gi|134202056|gb|EI462637.1|EI462637	288	0
CL241Contig1	gi|134189072|gb|EI449661.1|EI449661	15	0
CL2424Contig1	gi|134180765|gb|EI441354.1|EI441354	530	0
CL2427Contig1	gi|134231168|gb|EI491729.1|EI491729	none	1
CL2433Contig1	gi|134183042|gb|EI443631.1|EI443631	1875	0
CL2434Contig1	gi|134211387|gb|EI471968.1|EI471968	52	8
CL2442Contig1	gi|134235723|gb|EI496284.1|EI496284	583	1
CL2444Contig1	gi|134233080|gb|EI493641.1|EI493641	2031	1
CL2455Contig1	gi|134186160|gb|EI446749.1|EI446749	none	1
CL2462Contig1	gi|134230982|gb|EI491543.1|EI491543	none	0
CL2464Contig1	gi|134194615|gb|EI455204.1|EI455204	none	1
CL2490Contig1	gi|134227139|gb|EI487700.1|EI487700	136	3
CL2491Contig1	gi|134171909|gb|EI432611.1|EI432611	1364	11
CL2493Contig1	gi|134235674|gb|EI496235.1|EI496235	70	2
CL2494Contig1	gi|134193063|gb|EI453652.1|EI453652	none	4
CL2498Contig1	gi|134231936|gb|EI492497.1|EI492497	2759	1
CL2500Contig1	gi|134222520|gb|EI483083.1|EI483083	none	2
CL2506Contig1	gi|134184910|gb|EI445499.1|EI445499	378	2
CL2509Contig1	gi|134200751|gb|EI461332.1|EI461332	2107	0
CL2522Contig1	gi|134155101|gb|EI415905.1|EI415905	1035	0
CL2522Contig2	gi|134182826|gb|EI443415.1|EI443415	1035	0
CL2523Contig1	gi|134198470|gb|EI459051.1|EI459051	530	1
CL2528Contig1	gi|134191229|gb|EI451818.1|EI451818	none	0
CL2532Contig1	gi|134190359|gb|EI450948.1|EI450948	158	0
CL2533Contig1	gi|134173762|gb|EI434464.1|EI434464	none	1
CL2538Contig1	gi|134194165|gb|EI454754.1|EI454754	49	0
CL253Contig1	gi|134155494|gb|EI416298.1|EI416298	530	8
CL2542Contig1	gi|134198328|gb|EI458909.1|EI458909	1118	2
CL2544Contig1	gi|134192776|gb|EI453365.1|EI453365	76	0
CL2562Contig1	gi|134165632|gb|EI426334.1|EI426334	667	0
CL2563Contig1	gi|134194556|gb|EI455145.1|EI455145	1544	1
CL2567Contig1	gi|134205109|gb|EI465690.1|EI465690	none	3
CL2568Contig1	gi|134232710|gb|EI493271.1|EI493271	1028	0
CL256Contig1	gi|134236648|gb|EI497209.1|EI497209	none	1
CL2572Contig1	gi|134156144|gb|EI416948.1|EI416948	349	1
CL2573Contig1	gi|134159093|gb|EI419852.1|EI419852	1452	3
CL2596Contig1	gi|134180968|gb|EI441557.1|EI441557	718	0
CL2599Contig1	gi|134162648|gb|EI423350.1|EI423350	2138	0
CL259Contig1	gi|134174290|gb|EI434992.1|EI434992	none	0
CL2602Contig1	gi|134241591|gb|EI502152.1|EI502152	1375	3
CL2610Contig1	gi|134207783|gb|EI468364.1|EI468364	763	0
CL2614Contig1	gi|134167032|gb|EI427734.1|EI427734	none	0
CL2615Contig1	gi|134183937|gb|EI444526.1|EI444526	203	0
CL2626Contig1	gi|134213051|gb|EI473632.1|EI473632	none	2
CL2634Contig1	gi|134158977|gb|EI419743.1|EI419743	15	1
CL2638Contig1	gi|134185075|gb|EI445664.1|EI445664	none	4
CL263Contig1	gi|134225245|gb|EI485806.1|EI485806	2732	1
CL263Contig2	gi|134225245|gb|EI485806.1|EI485806	2732	2
CL263Contig3	gi|134225245|gb|EI485806.1|EI485806	2732	0
CL2644Contig1	gi|134163292|gb|EI423994.1|EI423994	none	0
CL2645Contig1	gi|134226914|gb|EI487475.1|EI487475	159	2
CL264Contig1	gi|134196857|gb|EI457446.1|EI457446	610	8
CL2659Contig1	gi|134170750|gb|EI431452.1|EI431452	1	3
CL2667Contig1	gi|134235909|gb|EI496470.1|EI496470	441	1
CL2671Contig1	gi|134213672|gb|EI474253.1|EI474253	2466	0
CL2672Contig1	gi|134174249|gb|EI434951.1|EI434951	270	2
CL2674Contig1	gi|134204435|gb|EI465016.1|EI465016	none	3
CL2683Contig1	gi|134160080|gb|EI420782.1|EI420782	1583	2
CL2684Contig1	gi|134160315|gb|EI421017.1|EI421017	1511	5
CL2687Contig1	gi|134192173|gb|EI452762.1|EI452762	962	2
CL2689Contig1	gi|134213609|gb|EI474190.1|EI474190	none	2
CL2690Contig1	gi|134233564|gb|EI494125.1|EI494125	none	1
CL2692Contig1	gi|134160771|gb|EI421473.1|EI421473	none	0
CL2693Contig1	gi|134155707|gb|EI416511.1|EI416511	none	2
CL2698Contig1	gi|134214792|gb|EI475373.1|EI475373	none	2
CL2699Contig1	gi|134194399|gb|EI454988.1|EI454988	none	2
CL2701Contig1	gi|134190165|gb|EI450754.1|EI450754	957	1
CL2702Contig1	gi|134164908|gb|EI425610.1|EI425610	none	0
CL2709Contig1	gi|134227236|gb|EI487797.1|EI487797	2848	0
CL270Contig1	gi|134167680|gb|EI428382.1|EI428382	none	2
CL2710Contig1	gi|134162851|gb|EI423553.1|EI423553	633	4
CL2714Contig1	gi|134173176|gb|EI433878.1|EI433878	1861	1
CL2715Contig1	gi|134201971|gb|EI462552.1|EI462552	962	2
CL271Contig1	gi|134161476|gb|EI422178.1|EI422178	1	1
CL2721Contig1	gi|134204318|gb|EI464899.1|EI464899	none	3
CL2724Contig1	gi|134177678|gb|EI438374.1|EI438374	2439	0
CL272Contig1	gi|134191934|gb|EI452523.1|EI452523	none	0
CL2732Contig1	gi|134175161|gb|EI435863.1|EI435863	610	4
CL2735Contig1	gi|134221337|gb|EI481900.1|EI481900	1511	4
CL2743Contig1	gi|134186855|gb|EI447444.1|EI447444	2357	1
CL2744Contig1	gi|134185282|gb|EI445871.1|EI445871	1645	0
CL2766Contig1	gi|134219593|gb|EI480156.1|EI480156	796	0
CL2779Contig1	gi|134177677|gb|EI438373.1|EI438373	2439	4
CL277Contig1	gi|134201880|gb|EI462461.1|EI462461	839	0
CL277Contig2	gi|134191160|gb|EI451749.1|EI451749	839	0
CL278Contig1	gi|134195870|gb|EI456459.1|EI456459	1228	0
CL2791Contig1	gi|134193864|gb|EI454453.1|EI454453	2641	0
CL2795Contig1	gi|134175193|gb|EI435895.1|EI435895	none	1
CL2797Contig1	gi|134188391|gb|EI448980.1|EI448980	12	1
CL27Contig1	gi|134241606|gb|EI502167.1|EI502167	686	0
CL2812Contig1	gi|134235801|gb|EI496362.1|EI496362	70	0
CL2816Contig1	gi|134175240|gb|EI435942.1|EI435942	109	0
CL2818Contig1	gi|134171939|gb|EI432641.1|EI432641	none	7
CL2819Contig1	gi|134171121|gb|EI431823.1|EI431823	1553	3
CL281Contig1	gi|134211980|gb|EI472561.1|EI472561	none	2
CL2831Contig1	gi|134218370|gb|EI478933.1|EI478933	none	0
CL2832Contig1	gi|134174998|gb|EI435700.1|EI435700	159	3
CL2839Contig1	gi|134155204|gb|EI416008.1|EI416008	2330	0
CL2856Contig1	gi|134191561|gb|EI452150.1|EI452150	1222	0
CL2861Contig1	gi|134187671|gb|EI448260.1|EI448260	733	3
CL2866Contig1	gi|134203741|gb|EI464322.1|EI464322	none	3
CL2873Contig1	gi|134223807|gb|EI484370.1|EI484370	12	1
CL2875Contig1	gi|134198750|gb|EI459331.1|EI459331	2727	1
CL2878Contig1	gi|134166026|gb|EI426728.1|EI426728	none	2
CL287Contig1	gi|134206575|gb|EI467156.1|EI467156	2236	0
CL2882Contig1	gi|134178201|gb|EI438897.1|EI438897	2420	0
CL2883Contig1	gi|134181178|gb|EI441767.1|EI441767	2929	0
CL2903Contig1	gi|134199660|gb|EI460241.1|EI460241	274	1
CL2905Contig1	gi|134159735|gb|EI420437.1|EI420437	none	2
CL2906Contig1	gi|134176077|gb|EI436779.1|EI436779	none	4
CL2914Contig1	gi|134224123|gb|EI484686.1|EI484686	546	1
CL2919Contig1	gi|134179976|gb|EI440565.1|EI440565	none	1
CL292Contig1	gi|134164617|gb|EI425319.1|EI425319	4	0
CL292Contig2	gi|134170310|gb|EI431012.1|EI431012	4	0
CL2933Contig1	gi|134171806|gb|EI432508.1|EI432508	110	3
CL2935Contig1	gi|134200217|gb|EI460798.1|EI460798	1624	0
CL2936Contig1	gi|134212470|gb|EI473051.1|EI473051	972	0
CL293Contig1	gi|134180896|gb|EI441485.1|EI441485	2339	3
CL2957Contig1	gi|134220153|gb|EI480716.1|EI480716	none	1
CL2968Contig1	gi|134158871|gb|EI419648.1|EI419648	2573	0
CL2969Contig1	gi|134177114|gb|EI437810.1|EI437810	677	0
CL296Contig1	gi|134186805|gb|EI447394.1|EI447394	none	3
CL2973Contig1	gi|134202116|gb|EI462697.1|EI462697	323	0
CL2977Contig1	gi|134185036|gb|EI445625.1|EI445625	127	10
CL2981Contig1	gi|134195757|gb|EI456346.1|EI456346	798	2
CL298Contig1	gi|134202661|gb|EI463242.1|EI463242	2163	0
CL3019Contig1	gi|134158758|gb|EI419535.1|EI419535	754	0
CL3020Contig1	gi|134223289|gb|EI483852.1|EI483852	4	2
CL3022Contig1	gi|134218271|gb|EI478834.1|EI478834	none	1
CL3029Contig1	gi|134181395|gb|EI441984.1|EI441984	172	1
CL3030Contig1	gi|134165496|gb|EI426198.1|EI426198	none	1
CL3038Contig1	gi|134211992|gb|EI472573.1|EI472573	44	0
CL3042Contig1	gi|134175777|gb|EI436479.1|EI436479	228	2
CL304Contig1	gi|134229985|gb|EI490546.1|EI490546	170	5
CL3050Contig1	gi|134215705|gb|EI476268.1|EI476268	325	0
CL3051Contig1	gi|134228655|gb|EI489216.1|EI489216	none	0
CL3053Contig1	gi|134182049|gb|EI442638.1|EI442638	828	0
CL3061Contig1	gi|134175036|gb|EI435738.1|EI435738	27	3
CL3066Contig1	gi|134208420|gb|EI469001.1|EI469001	1813	0
CL3067Contig1	gi|134180516|gb|EI441105.1|EI441105	none	0
CL306Contig1	gi|134231487|gb|EI492048.1|EI492048	none	3
CL3073Contig1	gi|134182384|gb|EI442973.1|EI442973	15	4
CL3074Contig1	gi|134155925|gb|EI416729.1|EI416729	2387	1
CL3075Contig1	gi|134179276|gb|EI439865.1|EI439865	none	0
CL3085Contig1	gi|134199962|gb|EI460543.1|EI460543	354	5
CL3097Contig1	gi|134227959|gb|EI488520.1|EI488520	8	0
CL30Contig1	gi|134186395|gb|EI446984.1|EI446984	4	0
CL3108Contig1	gi|134231311|gb|EI491872.1|EI491872	5	0
CL3110Contig1	gi|134199327|gb|EI459908.1|EI459908	none	0
CL3114Contig1	gi|134226469|gb|EI487030.1|EI487030	301	1
CL3118Contig1	gi|134211832|gb|EI472413.1|EI472413	66	0
CL311Contig1	gi|134241229|gb|EI501790.1|EI501790	2879	2
CL3120Contig1	gi|134185088|gb|EI445677.1|EI445677	none	0
CL3132Contig1	gi|134217354|gb|EI477917.1|EI477917	724	5
CL3137Contig1	gi|134167694|gb|EI428396.1|EI428396	none	2
CL313Contig1	gi|134224703|gb|EI485266.1|EI485266	1930	1
CL3170Contig1	gi|134238994|gb|EI499555.1|EI499555	2236	2
CL3188Contig1	gi|134213426|gb|EI474007.1|EI474007	2403	1
CL318Contig1	gi|134233743|gb|EI494304.1|EI494304	none	0
CL31Contig1	gi|134171689|gb|EI432391.1|EI432391	2134	0
CL3204Contig1	gi|134169338|gb|EI430040.1|EI430040	1538	0
CL3216Contig1	gi|134214435|gb|EI475016.1|EI475016	136	4
CL3223Contig1	gi|134162109|gb|EI422811.1|EI422811	2181	4
CL3225Contig1	gi|134179730|gb|EI440319.1|EI440319	2202	0
CL3236Contig1	gi|134167611|gb|EI428313.1|EI428313	610	3
CL323Contig1	gi|134174276|gb|EI434978.1|EI434978	none	0
CL3242Contig1	gi|134175419|gb|EI436121.1|EI436121	17	2
CL3246Contig1	gi|134178644|gb|EI439340.1|EI439340	none	2
CL3247Contig1	gi|134155706|gb|EI416510.1|EI416510	none	0
CL3249Contig1	gi|134203708|gb|EI464289.1|EI464289	none	0
CL324Contig1	gi|134160192|gb|EI420894.1|EI420894	none	1
CL3273Contig1	gi|134171340|gb|EI432042.1|EI432042	909	1
CL3274Contig1	gi|134181165|gb|EI441754.1|EI441754	none	6
CL3278Contig1	gi|134220937|gb|EI481500.1|EI481500	375	6
CL327Contig1	gi|134213904|gb|EI474485.1|EI474485	2420	0
CL3283Contig1	gi|134186649|gb|EI447238.1|EI447238	802	1
CL3286Contig1	gi|134239093|gb|EI499654.1|EI499654	none	0
CL3290Contig1	gi|134239066|gb|EI499627.1|EI499627	none	2
CL32Contig1	gi|134176220|gb|EI436922.1|EI436922	none	0
CL3307Contig1	gi|134218462|gb|EI479025.1|EI479025	none	3
CL3309Contig1	gi|134180031|gb|EI440620.1|EI440620	136	3
CL3311Contig1	gi|134227195|gb|EI487756.1|EI487756	342	0
CL3314Contig1	gi|134214014|gb|EI474595.1|EI474595	130	0
CL3320Contig1	gi|134157041|gb|EI417818.1|EI417818	2171	4
CL3326Contig1	gi|134155662|gb|EI416466.1|EI416466	1	0
CL3334Contig1	gi|134228177|gb|EI488738.1|EI488738	13	0
CL3337Contig1	gi|134180206|gb|EI440795.1|EI440795	none	0
CL334Contig1	gi|134198251|gb|EI458832.1|EI458832	none	0
CL3354Contig1	gi|134197163|gb|EI457744.1|EI457744	1242	2
CL3357Contig1	gi|134205549|gb|EI466130.1|EI466130	1901	5
CL335Contig1	gi|134225503|gb|EI486064.1|EI486064	2767	0
CL3360Contig1	gi|134187511|gb|EI448100.1|EI448100	1428	0
CL3365Contig1	gi|134175170|gb|EI435872.1|EI435872	none	9
CL3366Contig1	gi|134188548|gb|EI449137.1|EI449137	2293	1
CL3373Contig1	gi|134224925|gb|EI485486.1|EI485486	2727	1
CL3374Contig1	gi|134198809|gb|EI459390.1|EI459390	187	2
CL3375Contig1	gi|134172093|gb|EI432795.1|EI432795	114	2
CL3383Contig1	gi|134235984|gb|EI496545.1|EI496545	1035	1
CL3393Contig1	gi|134176747|gb|EI437443.1|EI437443	2450	8
CL3397Contig1	gi|134216580|gb|EI477143.1|EI477143	713	3
CL3399Contig1	gi|134165880|gb|EI426582.1|EI426582	116	2
CL339Contig1	gi|134201814|gb|EI462395.1|EI462395	1314	0
CL3410Contig1	gi|134231341|gb|EI491902.1|EI491902	none	0
CL341Contig1	gi|134207165|gb|EI467746.1|EI467746	none	5
CL3422Contig1	gi|134198402|gb|EI458983.1|EI458983	274	0
CL3428Contig1	gi|134240490|gb|EI501051.1|EI501051	none	1
CL3429Contig1	gi|134205389|gb|EI465970.1|EI465970	none	0
CL3431Contig1	gi|134161054|gb|EI421756.1|EI421756	none	0
CL3441Contig1	gi|134194421|gb|EI455010.1|EI455010	none	1
CL3442Contig1	gi|134166097|gb|EI426799.1|EI426799	44	1
CL3448Contig1	gi|134232779|gb|EI493340.1|EI493340	none	0
CL3458Contig1	gi|134226816|gb|EI487377.1|EI487377	2634	2
CL346Contig1	gi|134166516|gb|EI427218.1|EI427218	none	2
CL3475Contig1	gi|134160891|gb|EI421593.1|EI421593	375	0
CL347Contig1	gi|134208000|gb|EI468581.1|EI468581	34	2
CL3483Contig1	gi|134173571|gb|EI434273.1|EI434273	none	0
CL348Contig1	gi|134209442|gb|EI470023.1|EI470023	none	3
CL3494Contig1	gi|134187245|gb|EI447834.1|EI447834	none	1
CL3495Contig1	gi|134170309|gb|EI431011.1|EI431011	450	0
CL34Contig2	gi|134160865|gb|EI421567.1|EI421567	1924	0
CL3505Contig1	gi|134208231|gb|EI468812.1|EI468812	1333	0
CL3511Contig1	gi|134222100|gb|EI482663.1|EI482663	none	1
CL3513Contig1	gi|134231288|gb|EI491849.1|EI491849	none	1
CL3516Contig1	gi|134179953|gb|EI440542.1|EI440542	391	1
CL3522Contig1	gi|134214063|gb|EI474644.1|EI474644	2612	0
CL3527Contig1	gi|134167940|gb|EI428642.1|EI428642	8	2
CL3544Contig1	gi|134211250|gb|EI471831.1|EI471831	none	2
CL3545Contig1	gi|134207305|gb|EI467886.1|EI467886	110	0
CL3547Contig1	gi|134187470|gb|EI448059.1|EI448059	1134	2
CL3550Contig1	gi|134166130|gb|EI426832.1|EI426832	1	5
CL3554Contig1	gi|134193195|gb|EI453784.1|EI453784	none	0
CL3556Contig1	gi|134157203|gb|EI417980.1|EI417980	853	6
CL3560Contig1	gi|134176368|gb|EI437070.1|EI437070	1827	0
CL3566Contig1	gi|134189539|gb|EI450128.1|EI450128	1092	3
CL3570Contig1	gi|134180163|gb|EI440752.1|EI440752	1097	0
CL3577Contig1	gi|134161918|gb|EI422620.1|EI422620	1692	1
CL3581Contig1	gi|134193342|gb|EI453931.1|EI453931	1808	0
CL3597Contig1	gi|134188767|gb|EI449356.1|EI449356	none	2
CL3613Contig1	gi|134227034|gb|EI487595.1|EI487595	2034	0
CL3614Contig1	gi|134160996|gb|EI421698.1|EI421698	935	0
CL3616Contig1	gi|134230242|gb|EI490803.1|EI490803	809	3
CL3629Contig1	gi|134192642|gb|EI453231.1|EI453231	441	0
CL3632Contig1	gi|134165416|gb|EI426118.1|EI426118	none	5
CL3644Contig1	gi|134193109|gb|EI453698.1|EI453698	none	1
CL3647Contig1	gi|134199120|gb|EI459701.1|EI459701	1245	0
CL3650Contig1	gi|134166415|gb|EI427117.1|EI427117	110	1
CL3652Contig1	gi|134199751|gb|EI460332.1|EI460332	none	2
CL3665Contig1	gi|134209008|gb|EI469589.1|EI469589	2155	1
CL3669Contig1	gi|134201607|gb|EI462188.1|EI462188	2730	0
CL366Contig1	gi|134192673|gb|EI453262.1|EI453262	32	0
CL3671Contig1	gi|134160334|gb|EI421036.1|EI421036	1856	0
CL3672Contig1	gi|134157505|gb|EI418282.1|EI418282	194	0
CL3692Contig1	gi|134193262|gb|EI453851.1|EI453851	796	0
CL369Contig1	gi|134191591|gb|EI452180.1|EI452180	1353	2
CL3703Contig1	gi|134186366|gb|EI446955.1|EI446955	none	1
CL3711Contig1	gi|134171915|gb|EI432617.1|EI432617	1353	1
CL3717Contig1	gi|134196497|gb|EI457086.1|EI457086	457	7
CL3721Contig1	gi|134178410|gb|EI439106.1|EI439106	137	3
CL3726Contig1	gi|134177729|gb|EI438425.1|EI438425	1784	1
CL3727Contig1	gi|134159263|gb|EI420003.1|EI420003	681	2
CL3729Contig1	gi|134236199|gb|EI496760.1|EI496760	243	0
CL3739Contig1	gi|134217145|gb|EI477708.1|EI477708	925	0
CL3758Contig1	gi|134190499|gb|EI451088.1|EI451088	none	0
CL3763Contig1	gi|134172558|gb|EI433260.1|EI433260	101	2
CL3764Contig1	gi|134189196|gb|EI449785.1|EI449785	none	5
CL3765Contig1	gi|134204891|gb|EI465472.1|EI465472	none	1
CL3772Contig1	gi|134199794|gb|EI460375.1|EI460375	246	0
CL3784Contig1	gi|134157798|gb|EI418575.1|EI418575	441	0
CL379Contig1	gi|134232069|gb|EI492630.1|EI492630	none	0
CL379Contig2	gi|134232069|gb|EI492630.1|EI492630	none	0
CL379Contig3	gi|134232069|gb|EI492630.1|EI492630	none	0
CL3800Contig1	gi|134230829|gb|EI491390.1|EI491390	none	4
CL3806Contig1	gi|134183334|gb|EI443923.1|EI443923	2143	4
CL3808Contig1	gi|134221798|gb|EI482361.1|EI482361	1942	1
CL3809Contig1	gi|134205869|gb|EI466450.1|EI466450	769	0
CL3811Contig1	gi|134214284|gb|EI474865.1|EI474865	796	0
CL3813Contig1	gi|134172339|gb|EI433041.1|EI433041	633	2
CL3814Contig1	gi|134160319|gb|EI421021.1|EI421021	681	1
CL3822Contig1	gi|134158128|gb|EI418905.1|EI418905	none	0
CL3827Contig1	gi|134174573|gb|EI435275.1|EI435275	261	4
CL3828Contig1	gi|134170423|gb|EI431125.1|EI431125	1524	0
CL383Contig1	gi|134183108|gb|EI443697.1|EI443697	1558	0
CL3846Contig1	gi|134241207|gb|EI501768.1|EI501768	236	2
CL384Contig1	gi|134178633|gb|EI439329.1|EI439329	203	0
CL3853Contig1	gi|134238165|gb|EI498726.1|EI498726	2615	2
CL3864Contig1	gi|134212494|gb|EI473075.1|EI473075	1983	2
CL386Contig1	gi|134199273|gb|EI459854.1|EI459854	none	0
CL3880Contig1	gi|134177781|gb|EI438477.1|EI438477	1478	2
CL3881Contig1	gi|134167207|gb|EI427909.1|EI427909	none	1
CL3887Contig1	gi|134169363|gb|EI430065.1|EI430065	1635	1
CL3901Contig1	gi|134200377|gb|EI460958.1|EI460958	1788	0
CL3912Contig1	gi|134239250|gb|EI499811.1|EI499811	2274	5
CL3920Contig1	gi|134180863|gb|EI441452.1|EI441452	none	0
CL3922Contig1	gi|134195711|gb|EI456300.1|EI456300	1655	0
CL3926Contig1	gi|134232923|gb|EI493484.1|EI493484	274	0
CL3932Contig1	gi|134173347|gb|EI434049.1|EI434049	2102	0
CL3935Contig1	gi|134205324|gb|EI465905.1|EI465905	1581	3
CL3936Contig1	gi|134206352|gb|EI466933.1|EI466933	756	5
CL3945Contig1	gi|134197703|gb|EI458284.1|EI458284	864	1
CL3956Contig1	gi|134190403|gb|EI450992.1|EI450992	none	0
CL3957Contig1	gi|134203873|gb|EI464454.1|EI464454	541	3
CL395Contig1	gi|134231117|gb|EI491678.1|EI491678	2063	0
CL3967Contig1	gi|134190219|gb|EI450808.1|EI450808	none	1
CL3977Contig1	gi|134205569|gb|EI466150.1|EI466150	none	2
CL397Contig1	gi|134179644|gb|EI440233.1|EI440233	none	6
CL3983Contig1	gi|134167255|gb|EI427957.1|EI427957	1714	1
CL3984Contig1	gi|134224106|gb|EI484669.1|EI484669	1277	1
CL3990Contig1	gi|134160567|gb|EI421269.1|EI421269	205	1
CL3Contig1	gi|134241818|gb|EI502379.1|EI502379	143	0
CL4001Contig1	gi|134234424|gb|EI494985.1|EI494985	352	0
CL4006Contig1	gi|134201618|gb|EI462199.1|EI462199	769	0
CL4009Contig1	gi|134208236|gb|EI468817.1|EI468817	none	1
CL400Contig1	gi|134188693|gb|EI449282.1|EI449282	2789	2
CL4013Contig1	gi|134229303|gb|EI489864.1|EI489864	none	1
CL4040Contig1	gi|134163003|gb|EI423705.1|EI423705	252	2
CL4047Contig1	gi|134241949|gb|EI502510.1|EI502510	1813	1
CL404Contig1	gi|134187061|gb|EI447650.1|EI447650	26	1
CL4059Contig1	gi|134243405|gb|EI503966.1|EI503966	none	2
CL4070Contig1	gi|134161817|gb|EI422519.1|EI422519	none	6
CL4079Contig1	gi|134212025|gb|EI472606.1|EI472606	none	1
CL4082Contig1	gi|134163493|gb|EI424195.1|EI424195	none	1
CL4106Contig1	gi|134155416|gb|EI416220.1|EI416220	861	0
CL4118Contig1	gi|134165718|gb|EI426420.1|EI426420	1544	0
CL4119Contig1	gi|134167976|gb|EI428678.1|EI428678	2278	2
CL411Contig1	gi|134213122|gb|EI473703.1|EI473703	1028	0
CL4120Contig1	gi|134241161|gb|EI501722.1|EI501722	none	3
CL4121Contig1	gi|134227521|gb|EI488082.1|EI488082	244	0
CL4123Contig1	gi|134214510|gb|EI475091.1|EI475091	none	1
CL4125Contig1	gi|134170107|gb|EI430809.1|EI430809	225	2
CL4139Contig1	gi|134157717|gb|EI418494.1|EI418494	1875	0
CL413Contig1	gi|134189338|gb|EI449927.1|EI449927	349	1
CL4146Contig1	gi|134173783|gb|EI434485.1|EI434485	none	0
CL4152Contig1	gi|134221807|gb|EI482370.1|EI482370	970	1
CL4158Contig1	gi|134209177|gb|EI469758.1|EI469758	549	0
CL4161Contig1	gi|134223795|gb|EI484358.1|EI484358	12	0
CL4163Contig1	gi|134191849|gb|EI452438.1|EI452438	none	0
CL4172Contig1	gi|134213332|gb|EI473913.1|EI473913	716	0
CL418Contig1	gi|134222840|gb|EI483403.1|EI483403	2155	1
CL4195Contig1	gi|134188453|gb|EI449042.1|EI449042	2384	3
CL4198Contig1	gi|134179675|gb|EI440264.1|EI440264	2167	0
CL4199Contig1	gi|134224970|gb|EI485531.1|EI485531	1772	1
CL41Contig1	gi|134199527|gb|EI460108.1|EI460108	972	3
CL4213Contig1	gi|134165405|gb|EI426107.1|EI426107	1	0
CL4219Contig1	gi|134203432|gb|EI464013.1|EI464013	2154	1
CL421Contig1	gi|134225096|gb|EI485657.1|EI485657	none	0
CL4220Contig1	gi|134161212|gb|EI421914.1|EI421914	2221	6
CL4224Contig1	gi|134210651|gb|EI471232.1|EI471232	323	1
CL4232Contig1	gi|134214821|gb|EI475402.1|EI475402	2077	3
CL4235Contig1	gi|134221821|gb|EI482384.1|EI482384	2372	3
CL423Contig1	gi|134164886|gb|EI425588.1|EI425588	none	0
CL4244Contig1	gi|134169031|gb|EI429733.1|EI429733	1108	0
CL4245Contig1	gi|134229283|gb|EI489844.1|EI489844	214	4
CL4246Contig1	gi|134181994|gb|EI442583.1|EI442583	654	0
CL424Contig1	gi|134195542|gb|EI456131.1|EI456131	861	1
CL4255Contig1	gi|134171119|gb|EI431821.1|EI431821	1552	0
CL4256Contig1	gi|134233067|gb|EI493628.1|EI493628	1853	0
CL4262Contig1	gi|134196227|gb|EI456816.1|EI456816	none	0
CL4266Contig1	gi|134193260|gb|EI453849.1|EI453849	1598	1
CL4270Contig1	gi|134233431|gb|EI493992.1|EI493992	none	1
CL4272Contig1	gi|134231152|gb|EI491713.1|EI491713	none	0
CL4281Contig1	gi|134197928|gb|EI458509.1|EI458509	none	0
CL4288Contig1	gi|134218273|gb|EI478836.1|EI478836	756	2
CL4289Contig1	gi|134228635|gb|EI489196.1|EI489196	none	3
CL4291Contig1	gi|134239767|gb|EI500328.1|EI500328	none	2
CL4292Contig1	gi|134175989|gb|EI436691.1|EI436691	2265	0
CL4294Contig1	gi|134190580|gb|EI451169.1|EI451169	106	0
CL429Contig1	gi|134237354|gb|EI497915.1|EI497915	713	1
CL42Contig2	gi|134239755|gb|EI500316.1|EI500316	1439	5
CL431Contig2	gi|134225331|gb|EI485892.1|EI485892	2900	3
CL4325Contig1	gi|134155052|gb|EI415856.1|EI415856	none	6
CL4327Contig1	gi|134169403|gb|EI430105.1|EI430105	88	1
CL432Contig1	gi|134241863|gb|EI502424.1|EI502424	2892	0
CL4335Contig1	gi|134167524|gb|EI428226.1|EI428226	1635	1
CL4336Contig1	gi|134182684|gb|EI443273.1|EI443273	none	2
CL4339Contig1	gi|134173347|gb|EI434049.1|EI434049	2102	0
CL4351Contig1	gi|134233351|gb|EI493912.1|EI493912	686	0
CL4354Contig1	gi|134230813|gb|EI491374.1|EI491374	none	0
CL43Contig1	gi|134185369|gb|EI445958.1|EI445958	2039	1
CL4406Contig1	gi|134235972|gb|EI496533.1|EI496533	255	1
CL440Contig1	gi|134174098|gb|EI434800.1|EI434800	none	0
CL4421Contig1	gi|134222997|gb|EI483560.1|EI483560	407	3
CL4422Contig1	gi|134193194|gb|EI453783.1|EI453783	none	3
CL4425Contig1	gi|134191547|gb|EI452136.1|EI452136	972	0
CL4429Contig1	gi|134186735|gb|EI447324.1|EI447324	1443	1
CL4432Contig1	gi|134235459|gb|EI496020.1|EI496020	14	1
CL443Contig1	gi|134172034|gb|EI432736.1|EI432736	389	3
CL443Contig2	gi|134172034|gb|EI432736.1|EI432736	389	0
CL4443Contig1	gi|134205992|gb|EI466573.1|EI466573	2569	0
CL4444Contig1	gi|134243337|gb|EI503898.1|EI503898	1699	1
CL4455Contig1	gi|134229051|gb|EI489612.1|EI489612	none	1
CL4461Contig1	gi|134182075|gb|EI442664.1|EI442664	1095	0
CL4466Contig1	gi|134211994|gb|EI472575.1|EI472575	2630	1
CL4480Contig1	gi|134163053|gb|EI423755.1|EI423755	none	3
CL4481Contig1	gi|134192668|gb|EI453257.1|EI453257	106	0
CL4482Contig1	gi|134157673|gb|EI418450.1|EI418450	2540	2
CL4487Contig1	gi|134211295|gb|EI471876.1|EI471876	none	1
CL4494Contig1	gi|134240478|gb|EI501039.1|EI501039	2516	1
CL4502Contig1	gi|134171579|gb|EI432281.1|EI432281	858	0
CL450Contig1	gi|134173000|gb|EI433702.1|EI433702	1112	3
CL4530Contig1	gi|134215707|gb|EI476270.1|EI476270	839	0
CL4533Contig1	gi|134168261|gb|EI428963.1|EI428963	544	0
CL4559Contig1	gi|134195474|gb|EI456063.1|EI456063	1254	1
CL4566Contig1	gi|134159621|gb|EI420331.1|EI420331	1836	1
CL4577Contig1	gi|134177401|gb|EI438097.1|EI438097	754	0
CL4579Contig1	gi|134220679|gb|EI481242.1|EI481242	none	3
CL4591Contig1	gi|134204994|gb|EI465575.1|EI465575	159	0
CL4593Contig1	gi|134240521|gb|EI501082.1|EI501082	15	3
CL4596Contig1	gi|134163571|gb|EI424273.1|EI424273	769	1
CL4599Contig1	gi|134174939|gb|EI435641.1|EI435641	none	0
CL45Contig1	gi|134212791|gb|EI473372.1|EI473372	76	0
CL45Contig2	gi|134212791|gb|EI473372.1|EI473372	76	0
CL4603Contig1	gi|134202247|gb|EI462828.1|EI462828	1053	0
CL461Contig1	gi|134197165|gb|EI457746.1|EI457746	none	3
CL4622Contig1	gi|134168993|gb|EI429695.1|EI429695	1377	2
CL4633Contig1	gi|134161257|gb|EI421959.1|EI421959	389	0
CL4638Contig1	gi|134196454|gb|EI457043.1|EI457043	1598	1
CL463Contig1	gi|134175981|gb|EI436683.1|EI436683	1583	3
CL4640Contig1	gi|134235415|gb|EI495976.1|EI495976	1987	4
CL4651Contig1	gi|134179954|gb|EI440543.1|EI440543	none	1
CL4656Contig1	gi|134233713|gb|EI494274.1|EI494274	none	4
CL4661Contig1	gi|134231004|gb|EI491565.1|EI491565	394	1
CL4680Contig1	gi|134180710|gb|EI441299.1|EI441299	118	2
CL4687Contig1	gi|134232528|gb|EI493089.1|EI493089	923	0
CL4690Contig1	gi|134221012|gb|EI481575.1|EI481575	none	0
CL4692Contig1	gi|134223711|gb|EI484274.1|EI484274	none	1
CL469Contig1	gi|134195618|gb|EI456207.1|EI456207	358	1
CL46Contig1	gi|134220654|gb|EI481217.1|EI481217	none	1
CL46Contig2	gi|134220654|gb|EI481217.1|EI481217	none	1
CL46Contig3	gi|134220654|gb|EI481217.1|EI481217	none	0
CL4708Contig1	gi|134208352|gb|EI468933.1|EI468933	1808	0
CL4710Contig1	gi|134170923|gb|EI431625.1|EI431625	none	1
CL4716Contig1	gi|134195468|gb|EI456057.1|EI456057	675	1
CL4723Contig1	gi|134243917|gb|EI504478.1|EI504478	none	3
CL4726Contig1	gi|134219829|gb|EI480392.1|EI480392	544	7
CL4728Contig1	gi|134214984|gb|EI475565.1|EI475565	770	0
CL472Contig1	gi|134211813|gb|EI472394.1|EI472394	24	0
CL4735Contig1	gi|134180207|gb|EI440796.1|EI440796	none	0
CL4754Contig1	gi|134232249|gb|EI492810.1|EI492810	102	0
CL475Contig1	gi|134168889|gb|EI429591.1|EI429591	2673	3
CL4782Contig1	gi|134188626|gb|EI449215.1|EI449215	none	0
CL4785Contig1	gi|134169509|gb|EI430211.1|EI430211	267	0
CL4795Contig1	gi|134180951|gb|EI441540.1|EI441540	11	2
CL47Contig1	gi|134208729|gb|EI469310.1|EI469310	none	0
CL4805Contig1	gi|134223075|gb|EI483638.1|EI483638	none	1
CL480Contig1	gi|134244143|gb|EI504704.1|EI504704	none	1
CL4811Contig1	gi|134177631|gb|EI438327.1|EI438327	none	2
CL4818Contig1	gi|134194997|gb|EI455586.1|EI455586	275	0
CL4823Contig1	gi|134226663|gb|EI487224.1|EI487224	91	6
CL4824Contig1	gi|134215342|gb|EI475922.1|EI475922	none	2
CL482Contig1	gi|134186358|gb|EI446947.1|EI446947	194	7
CL4834Contig1	gi|134203904|gb|EI464485.1|EI464485	1879	0
CL4835Contig1	gi|134208728|gb|EI469309.1|EI469309	none	1
CL4849Contig1	gi|134237545|gb|EI498106.1|EI498106	none	1
CL4855Contig1	gi|134157800|gb|EI418577.1|EI418577	275	1
CL4857Contig1	gi|134212185|gb|EI472766.1|EI472766	759	1
CL4858Contig1	gi|134178020|gb|EI438716.1|EI438716	none	3
CL485Contig1	gi|134207266|gb|EI467847.1|EI467847	16	3
CL4868Contig1	gi|134242704|gb|EI503265.1|EI503265	none	0
CL486Contig1	gi|134192229|gb|EI452818.1|EI452818	none	0
CL487Contig1	gi|134219481|gb|EI480044.1|EI480044	1931	1
CL4886Contig1	gi|134208057|gb|EI468638.1|EI468638	none	0
CL489Contig1	gi|134226203|gb|EI486764.1|EI486764	342	0
CL4910Contig1	gi|134178921|gb|EI439510.1|EI439510	2127	2
CL4913Contig1	gi|134188755|gb|EI449344.1|EI449344	none	2
CL4919Contig1	gi|134208857|gb|EI469438.1|EI469438	none	1
CL4923Contig1	gi|134204082|gb|EI464663.1|EI464663	217	2
CL4928Contig1	gi|134167661|gb|EI428363.1|EI428363	1242	1
CL4931Contig1	gi|134220460|gb|EI481023.1|EI481023	none	2
CL4936Contig1	gi|134223807|gb|EI484370.1|EI484370	719	1
CL493Contig1	gi|134169701|gb|EI430403.1|EI430403	none	10
CL4941Contig1	gi|134196409|gb|EI456998.1|EI456998	1108	1
CL4951Contig1	gi|134234836|gb|EI495397.1|EI495397	none	0
CL495Contig1	gi|134196817|gb|EI457406.1|EI457406	none	0
CL4964Contig1	gi|134190835|gb|EI451424.1|EI451424	72	1
CL496Contig1	gi|134185539|gb|EI446128.1|EI446128	28	0
CL498Contig1	gi|134213662|gb|EI474243.1|EI474243	none	0
CL4993Contig1	gi|134161414|gb|EI422116.1|EI422116	935	0
CL4994Contig1	gi|134187709|gb|EI448298.1|EI448298	1026	1
CL499Contig1	gi|134160162|gb|EI420864.1|EI420864	none	4
CL4Contig1	gi|134236565|gb|EI497126.1|EI497126	2605	0
CL5004Contig1	gi|134169183|gb|EI429885.1|EI429885	498	0
CL5006Contig1	gi|134211985|gb|EI472566.1|EI472566	343	2
CL5009Contig1	gi|134203485|gb|EI464066.1|EI464066	2391	1
CL5019Contig1	gi|134236074|gb|EI496635.1|EI496635	none	4
CL501Contig1	gi|134179035|gb|EI439624.1|EI439624	none	1
CL5028Contig1	gi|134175874|gb|EI436576.1|EI436576	none	1
CL5040Contig1	gi|134210120|gb|EI470701.1|EI470701	394	2
CL5043Contig1	gi|134230862|gb|EI491423.1|EI491423	none	1
CL5050Contig1	gi|134183590|gb|EI444179.1|EI444179	892	1
CL5056Contig1	gi|134196857|gb|EI457446.1|EI457446	610	3
CL5060Contig1	gi|134164575|gb|EI425277.1|EI425277	none	1
CL506Contig1	gi|134193926|gb|EI454515.1|EI454515	319	4
CL5079Contig1	gi|134175073|gb|EI435775.1|EI435775	1034	0
CL5095Contig1	gi|134182157|gb|EI442746.1|EI442746	1357	3
CL50Contig1	gi|134174897|gb|EI435599.1|EI435599	243	5
CL5109Contig1	gi|134194327|gb|EI454916.1|EI454916	none	0
CL5112Contig1	gi|134175754|gb|EI436456.1|EI436456	none	1
CL5131Contig1	gi|134180831|gb|EI441420.1|EI441420	none	0
CL5132Contig1	gi|134160324|gb|EI421026.1|EI421026	90	2
CL5149Contig1	gi|134207091|gb|EI467672.1|EI467672	none	1
CL5157Contig1	gi|134202588|gb|EI463169.1|EI463169	1879	1
CL5172Contig1	gi|134159069|gb|EI419830.1|EI419830	44	0
CL5193Contig1	gi|134213937|gb|EI474518.1|EI474518	none	0
CL5199Contig1	gi|134232752|gb|EI493313.1|EI493313	2831	6
CL5208Contig1	gi|134216207|gb|EI476770.1|EI476770	252	0
CL5210Contig1	gi|134239215|gb|EI499776.1|EI499776	2090	5
CL5211Contig1	gi|134227865|gb|EI488426.1|EI488426	none	1
CL5213Contig1	gi|134170891|gb|EI431593.1|EI431593	1597	7
CL5231Contig1	gi|134240242|gb|EI500803.1|EI500803	2720	1
CL5232Contig1	gi|134201057|gb|EI461638.1|EI461638	246	0
CL5240Contig1	gi|134199746|gb|EI460327.1|EI460327	398	2
CL5246Contig1	gi|134240794|gb|EI501355.1|EI501355	16	1
CL5250Contig1	gi|134182590|gb|EI443179.1|EI443179	1353	0
CL5256Contig1	gi|134189734|gb|EI450323.1|EI450323	2709	3
CL5260Contig1	gi|134199741|gb|EI460322.1|EI460322	none	0
CL5266Contig1	gi|134191208|gb|EI451797.1|EI451797	none	7
CL5268Contig1	gi|134165469|gb|EI426171.1|EI426171	1158	3
CL526Contig1	gi|134208726|gb|EI469307.1|EI469307	none	1
CL5271Contig1	gi|134195546|gb|EI456135.1|EI456135	1124	1
CL527Contig1	gi|134188485|gb|EI449074.1|EI449074	616	6
CL5281Contig1	gi|134210821|gb|EI471402.1|EI471402	133	2
CL5295Contig1	gi|134194631|gb|EI455220.1|EI455220	none	1
CL5297Contig1	gi|134177999|gb|EI438695.1|EI438695	none	0
CL530Contig1	gi|134168825|gb|EI429527.1|EI429527	none	0
CL530Contig2	gi|134168825|gb|EI429527.1|EI429527	none	0
CL5320Contig1	gi|134161085|gb|EI421787.1|EI421787	none	0
CL5324Contig1	gi|134230712|gb|EI491273.1|EI491273	none	0
CL5326Contig1	gi|134215493|gb|EI476073.1|EI476073	815	2
CL532Contig1	gi|134162373|gb|EI423075.1|EI423075	none	3
CL5338Contig1	gi|134167976|gb|EI428678.1|EI428678	2278	1
CL5342Contig1	gi|134211530|gb|EI472111.1|EI472111	194	1
CL5345Contig1	gi|134235585|gb|EI496146.1|EI496146	909	1
CL5347Contig1	gi|134220424|gb|EI480987.1|EI480987	676	2
CL5350Contig1	gi|134175385|gb|EI436087.1|EI436087	2307	0
CL5351Contig1	gi|134169630|gb|EI430332.1|EI430332	2167	0
CL5356Contig1	gi|134232485|gb|EI493046.1|EI493046	none	3
CL5376Contig1	gi|134157441|gb|EI418218.1|EI418218	676	0
CL5379Contig1	gi|134164905|gb|EI425607.1|EI425607	2544	3
CL5384Contig1	gi|134205910|gb|EI466491.1|EI466491	1353	1
CL5389Contig1	gi|134160127|gb|EI420829.1|EI420829	none	1
CL539Contig1	gi|134199626|gb|EI460207.1|EI460207	2492	1
CL53Contig1	gi|134236478|gb|EI497039.1|EI497039	none	3
CL5400Contig1	gi|134200872|gb|EI461453.1|EI461453	2428	2
CL5430Contig1	gi|134160960|gb|EI421662.1|EI421662	76	0
CL5432Contig1	gi|134221126|gb|EI481689.1|EI481689	2144	1
CL543Contig1	gi|134187238|gb|EI447827.1|EI447827	32	1
CL543Contig2	gi|134187238|gb|EI447827.1|EI447827	32	0
CL5440Contig1	gi|134214102|gb|EI474683.1|EI474683	2644	1
CL5442Contig1	gi|134214598|gb|EI475179.1|EI475179	none	0
CL5455Contig1	gi|134195603|gb|EI456192.1|EI456192	2452	1
CL5470Contig1	gi|134235066|gb|EI495627.1|EI495627	1228	4
CL5472Contig1	gi|134166239|gb|EI426941.1|EI426941	76	1
CL5474Contig1	gi|134184739|gb|EI445328.1|EI445328	796	0
CL5475Contig1	gi|134233852|gb|EI494413.1|EI494413	none	3
CL5478Contig1	gi|134178409|gb|EI439105.1|EI439105	137	0
CL5479Contig1	gi|134191902|gb|EI452491.1|EI452491	167	1
CL547Contig1	gi|134168442|gb|EI429144.1|EI429144	807	0
CL5481Contig1	gi|134217560|gb|EI478123.1|EI478123	1168	0
CL5482Contig1	gi|134182591|gb|EI443180.1|EI443180	1353	6
CL5488Contig1	gi|134215110|gb|EI475691.1|EI475691	4	0
CL5490Contig1	gi|134237551|gb|EI498112.1|EI498112	2031	4
CL5495Contig1	gi|134202041|gb|EI462622.1|EI462622	none	0
CL5496Contig1	gi|134161051|gb|EI421753.1|EI421753	none	3
CL550Contig1	gi|134189196|gb|EI449785.1|EI449785	none	1
CL5519Contig1	gi|134184833|gb|EI445422.1|EI445422	none	0
CL5521Contig1	gi|134230510|gb|EI491071.1|EI491071	none	0
CL5522Contig1	gi|134167804|gb|EI428506.1|EI428506	544	10
CL5539Contig1	gi|134216989|gb|EI477552.1|EI477552	2665	3
CL5545Contig1	gi|134155210|gb|EI416014.1|EI416014	508	1
CL5549Contig1	gi|134235329|gb|EI495890.1|EI495890	2368	1
CL5561Contig1	gi|134190391|gb|EI450980.1|EI450980	38	0
CL5564Contig1	gi|134243032|gb|EI503593.1|EI503593	none	1
CL5565Contig1	gi|134226484|gb|EI487045.1|EI487045	19	0
CL5572Contig1	gi|134155767|gb|EI416571.1|EI416571	none	8
CL5576Contig1	gi|134161274|gb|EI421976.1|EI421976	1497	1
CL557Contig1	gi|134190129|gb|EI450718.1|EI450718	none	2
CL5584Contig1	gi|134227544|gb|EI488105.1|EI488105	266	2
CL5585Contig1	gi|134230646|gb|EI491207.1|EI491207	85	2
CL5588Contig1	gi|134165112|gb|EI425814.1|EI425814	1556	0
CL5594Contig1	gi|134189661|gb|EI450250.1|EI450250	none	1
CL55Contig1	gi|134169677|gb|EI430379.1|EI430379	none	1
CL5608Contig1	gi|134201748|gb|EI462329.1|EI462329	825	0
CL5609Contig1	gi|134168803|gb|EI429505.1|EI429505	648	0
CL560Contig1	gi|134206679|gb|EI467260.1|EI467260	none	4
CL5618Contig1	gi|134206098|gb|EI466679.1|EI466679	none	1
CL5621Contig1	gi|134217618|gb|EI478181.1|EI478181	1875	0
CL5624Contig1	gi|134197945|gb|EI458526.1|EI458526	none	3
CL5627Contig1	gi|134175421|gb|EI436123.1|EI436123	none	1
CL5638Contig1	gi|134223880|gb|EI484443.1|EI484443	72	0
CL5639Contig1	gi|134217831|gb|EI478394.1|EI478394	291	0
CL5643Contig1	gi|134230827|gb|EI491388.1|EI491388	970	0
CL5646Contig1	gi|134208979|gb|EI469560.1|EI469560	none	6
CL5654Contig1	gi|134236630|gb|EI497191.1|EI497191	none	1
CL5657Contig1	gi|134177197|gb|EI437893.1|EI437893	none	1
CL5658Contig1	gi|134220506|gb|EI481069.1|EI481069	1026	1
CL565Contig1	gi|134209538|gb|EI470119.1|EI470119	2155	0
CL5660Contig1	gi|134190772|gb|EI451361.1|EI451361	none	0
CL5680Contig1	gi|134196814|gb|EI457403.1|EI457403	1769	0
CL5698Contig1	gi|134232528|gb|EI493089.1|EI493089	923	4
CL5702Contig1	gi|134174281|gb|EI434983.1|EI434983	99	0
CL5722Contig1	gi|134241718|gb|EI502279.1|EI502279	72	0
CL5724Contig1	gi|134164332|gb|EI425034.1|EI425034	2916	0
CL5725Contig1	gi|134209117|gb|EI469698.1|EI469698	187	2
CL5726Contig1	gi|134159813|gb|EI420515.1|EI420515	none	2
CL5731Contig1	gi|134199931|gb|EI460512.1|EI460512	none	1
CL5732Contig1	gi|134236798|gb|EI497359.1|EI497359	none	1
CL5737Contig1	gi|134196129|gb|EI456718.1|EI456718	none	1
CL5741Contig1	gi|134190731|gb|EI451320.1|EI451320	none	2
CL5743Contig1	gi|134163665|gb|EI424367.1|EI424367	327	2
CL5744Contig1	gi|134215939|gb|EI476502.1|EI476502	2292	1
CL5747Contig1	gi|134217576|gb|EI478139.1|EI478139	305	1
CL5755Contig1	gi|134190714|gb|EI451303.1|EI451303	2166	1
CL5762Contig1	gi|134209957|gb|EI470538.1|EI470538	925	2
CL576Contig1	gi|134232492|gb|EI493053.1|EI493053	none	2
CL5784Contig1	gi|134157322|gb|EI418099.1|EI418099	1976	1
CL5796Contig1	gi|134201524|gb|EI462105.1|EI462105	1419	0
CL5797Contig1	gi|134183478|gb|EI444067.1|EI444067	none	1
CL5808Contig1	gi|134165822|gb|EI426524.1|EI426524	1228	5
CL580Contig1	gi|134207462|gb|EI468043.1|EI468043	none	0
CL5814Contig1	gi|134234264|gb|EI494825.1|EI494825	none	7
CL5819Contig1	gi|134227526|gb|EI488087.1|EI488087	none	0
CL5844Contig1	gi|134162049|gb|EI422751.1|EI422751	none	0
CL5851Contig1	gi|134226866|gb|EI487427.1|EI487427	26	0
CL5862Contig1	gi|134156736|gb|EI417540.1|EI417540	none	1
CL5863Contig1	gi|134228824|gb|EI489385.1|EI489385	395	0
CL5866Contig1	gi|134164868|gb|EI425570.1|EI425570	1158	2
CL5881Contig1	gi|134158016|gb|EI418793.1|EI418793	1242	6
CL5886Contig1	gi|134193131|gb|EI453720.1|EI453720	1032	2
CL588Contig1	gi|134202470|gb|EI463051.1|EI463051	none	1
CL5893Contig1	gi|134230934|gb|EI491495.1|EI491495	147	0
CL5894Contig1	gi|134173179|gb|EI433881.1|EI433881	673	3
CL5901Contig1	gi|134239681|gb|EI500242.1|EI500242	none	4
CL5904Contig1	gi|134191496|gb|EI452085.1|EI452085	6	2
CL5915Contig1	gi|134240385|gb|EI500946.1|EI500946	1136	4
CL5916Contig1	gi|134239872|gb|EI500433.1|EI500433	1081	1
CL591Contig1	gi|134200441|gb|EI461022.1|EI461022	143	0
CL5925Contig1	gi|134206155|gb|EI466736.1|EI466736	657	1
CL5928Contig1	gi|134238471|gb|EI499032.1|EI499032	341	0
CL5942Contig1	gi|134186564|gb|EI447153.1|EI447153	2143	0
CL5953Contig1	gi|134184333|gb|EI444922.1|EI444922	148	1
CL5961Contig1	gi|134216858|gb|EI477421.1|EI477421	2138	4
CL5975Contig1	gi|134217531|gb|EI478094.1|EI478094	49	2
CL5983Contig1	gi|134163273|gb|EI423975.1|EI423975	106	0
CL5993Contig1	gi|134202150|gb|EI462731.1|EI462731	605	1
CL5998Contig1	gi|134162920|gb|EI423622.1|EI423622	839	1
CL5999Contig1	gi|134159816|gb|EI420518.1|EI420518	none	1
CL599Contig1	gi|134215198|gb|EI475778.1|EI475778	none	2
CL59Contig1	gi|134218485|gb|EI479048.1|EI479048	798	0
CL6007Contig1	gi|134231701|gb|EI492262.1|EI492262	962	2
CL6017Contig1	gi|134167586|gb|EI428288.1|EI428288	2048	5
CL6018Contig1	gi|134189753|gb|EI450342.1|EI450342	1849	2
CL6036Contig1	gi|134194828|gb|EI455417.1|EI455417	1172	0
CL6037Contig1	gi|134157904|gb|EI418681.1|EI418681	111	1
CL603Contig1	gi|134179676|gb|EI440265.1|EI440265	2167	1
CL6042Contig1	gi|134225028|gb|EI485589.1|EI485589	none	1
CL6051Contig1	gi|134214273|gb|EI474854.1|EI474854	2522	2
CL6054Contig1	gi|134207303|gb|EI467884.1|EI467884	759	0
CL6061Contig1	gi|134166013|gb|EI426715.1|EI426715	1443	1
CL6069Contig1	gi|134189504|gb|EI450093.1|EI450093	2246	2
CL6072Contig1	gi|134173593|gb|EI434295.1|EI434295	174	0
CL6083Contig1	gi|134206601|gb|EI467182.1|EI467182	none	1
CL6093Contig1	gi|134226651|gb|EI487212.1|EI487212	714	0
CL609Contig1	gi|134183336|gb|EI443925.1|EI443925	2841	0
CL6100Contig1	gi|134198841|gb|EI459422.1|EI459422	106	1
CL6102Contig1	gi|134210672|gb|EI471253.1|EI471253	187	0
CL610Contig1	gi|134196514|gb|EI457103.1|EI457103	137	1
CL6122Contig1	gi|134229859|gb|EI490420.1|EI490420	744	0
CL6124Contig1	gi|134179887|gb|EI440476.1|EI440476	1	1
CL6128Contig1	gi|134216576|gb|EI477139.1|EI477139	none	1
CL612Contig1	gi|134214813|gb|EI475394.1|EI475394	1142	3
CL6168Contig1	gi|134197587|gb|EI458168.1|EI458168	none	0
CL6173Contig1	gi|134160857|gb|EI421559.1|EI421559	343	1
CL6175Contig1	gi|134166254|gb|EI426956.1|EI426956	2167	2
CL6182Contig1	gi|134241013|gb|EI501574.1|EI501574	none	1
CL621Contig1	gi|134210281|gb|EI470862.1|EI470862	442	0
CL623Contig1	gi|134183176|gb|EI443765.1|EI443765	none	2
CL6250Contig1	gi|134205539|gb|EI466120.1|EI466120	2413	1
CL6251Contig1	gi|134221799|gb|EI482362.1|EI482362	1942	0
CL6252Contig1	gi|134175773|gb|EI436475.1|EI436475	none	1
CL6261Contig1	gi|134238944|gb|EI499505.1|EI499505	2767	0
CL6263Contig1	gi|134213074|gb|EI473655.1|EI473655	19	0
CL6272Contig1	gi|134166013|gb|EI426715.1|EI426715	1443	1
CL6278Contig1	gi|134205391|gb|EI465972.1|EI465972	95	0
CL6280Contig1	gi|134201951|gb|EI462532.1|EI462532	1335	1
CL6283Contig1	gi|134187858|gb|EI448447.1|EI448447	1497	1
CL6285Contig1	gi|134169805|gb|EI430507.1|EI430507	none	0
CL62Contig1	gi|134172879|gb|EI433581.1|EI433581	none	3
CL6317Contig1	gi|134191883|gb|EI452472.1|EI452472	1579	1
CL6325Contig1	gi|134242666|gb|EI503227.1|EI503227	566	0
CL632Contig1	gi|134200619|gb|EI461200.1|EI461200	735	1
CL6336Contig1	gi|134237707|gb|EI498268.1|EI498268	71	0
CL634Contig1	gi|134159325|gb|EI420061.1|EI420061	1108	0
CL6352Contig1	gi|134227508|gb|EI488069.1|EI488069	none	0
CL6359Contig1	gi|134208575|gb|EI469156.1|EI469156	none	0
CL6360Contig1	gi|134180545|gb|EI441134.1|EI441134	none	0
CL6383Contig1	gi|134168625|gb|EI429327.1|EI429327	72	0
CL6386Contig1	gi|134197156|gb|EI457737.1|EI457737	none	1
CL6389Contig1	gi|134186392|gb|EI446981.1|EI446981	1552	5
CL6391Contig1	gi|134181068|gb|EI441657.1|EI441657	none	0
CL6397Contig1	gi|134230660|gb|EI491221.1|EI491221	549	1
CL640Contig1	gi|134221594|gb|EI482157.1|EI482157	none	0
CL6415Contig1	gi|134192210|gb|EI452799.1|EI452799	1497	2
CL6416Contig1	gi|134186724|gb|EI447313.1|EI447313	1658	0
CL6429Contig1	gi|134164361|gb|EI425063.1|EI425063	633	1
CL6457Contig1	gi|134164553|gb|EI425255.1|EI425255	1	2
CL6465Contig1	gi|134164053|gb|EI424755.1|EI424755	none	0
CL6466Contig1	gi|134158650|gb|EI419427.1|EI419427	none	0
CL6469Contig1	gi|134157607|gb|EI418397.1|EI418397	423	0
CL6472Contig1	gi|134237669|gb|EI498230.1|EI498230	675	1
CL6475Contig1	gi|134240097|gb|EI500658.1|EI500658	873	5
CL6481Contig1	gi|134228745|gb|EI489306.1|EI489306	68	1
CL6483Contig1	gi|134198937|gb|EI459518.1|EI459518	873	5
CL6485Contig1	gi|134158879|gb|EI419656.1|EI419656	none	4
CL6493Contig1	gi|134220003|gb|EI480566.1|EI480566	2513	0
CL6499Contig1	gi|134180884|gb|EI441473.1|EI441473	191	0
CL650Contig1	gi|134167443|gb|EI428145.1|EI428145	449	0
CL6526Contig1	gi|134178410|gb|EI439106.1|EI439106	137	3
CL652Contig1	gi|134174029|gb|EI434731.1|EI434731	1648	1
CL6533Contig1	gi|134207104|gb|EI467685.1|EI467685	none	3
CL6538Contig1	gi|134193372|gb|EI453961.1|EI453961	5	0
CL655Contig1	gi|134169465|gb|EI430167.1|EI430167	199	0
CL6562Contig1	gi|134163309|gb|EI424011.1|EI424011	284	2
CL6565Contig1	gi|134188650|gb|EI449239.1|EI449239	none	1
CL6575Contig1	gi|134195519|gb|EI456108.1|EI456108	236	0
CL6578Contig1	gi|134156932|gb|EI417736.1|EI417736	2494	0
CL6584Contig1	gi|134231239|gb|EI491800.1|EI491800	none	0
CL6586Contig1	gi|134203381|gb|EI463962.1|EI463962	8	1
CL6595Contig1	gi|134180390|gb|EI440979.1|EI440979	none	5
CL6599Contig1	gi|134162423|gb|EI423125.1|EI423125	1353	0
CL65Contig1	gi|134204836|gb|EI465417.1|EI465417	83	0
CL6613Contig1	gi|134227666|gb|EI488227.1|EI488227	117	0
CL6615Contig1	gi|134203234|gb|EI463815.1|EI463815	1874	1
CL661Contig2	gi|134177041|gb|EI437737.1|EI437737	none	0
CL6622Contig1	gi|134210960|gb|EI471541.1|EI471541	none	1
CL6623Contig1	gi|134233652|gb|EI494213.1|EI494213	633	0
CL6629Contig1	gi|134157867|gb|EI418644.1|EI418644	none	4
CL6647Contig1	gi|134155694|gb|EI416498.1|EI416498	2106	0
CL6654Contig1	gi|134207197|gb|EI467778.1|EI467778	none	0
CL6656Contig1	gi|134196227|gb|EI456816.1|EI456816	none	1
CL6658Contig1	gi|134220392|gb|EI480955.1|EI480955	2502	1
CL6663Contig1	gi|134217531|gb|EI478094.1|EI478094	49	0
CL6668Contig1	gi|134232673|gb|EI493234.1|EI493234	19	4
CL666Contig1	gi|134164924|gb|EI425626.1|EI425626	1635	0
CL6671Contig1	gi|134201319|gb|EI461900.1|EI461900	76	0
CL6675Contig1	gi|134171246|gb|EI431948.1|EI431948	2624	2
CL6678Contig1	gi|134236181|gb|EI496742.1|EI496742	135	2
CL6680Contig1	gi|134230686|gb|EI491247.1|EI491247	106	3
CL6681Contig1	gi|134171498|gb|EI432200.1|EI432200	1581	0
CL6686Contig1	gi|134221373|gb|EI481936.1|EI481936	49	0
CL6687Contig1	gi|134201094|gb|EI461675.1|EI461675	119	0
CL670Contig1	gi|134227573|gb|EI488134.1|EI488134	none	0
CL6714Contig1	gi|134244096|gb|EI504657.1|EI504657	none	0
CL6730Contig1	gi|134231745|gb|EI492306.1|EI492306	935	0
CL6736Contig1	gi|134225962|gb|EI486523.1|EI486523	2914	3
CL673Contig1	gi|134186204|gb|EI446793.1|EI446793	1003	1
CL6745Contig1	gi|134213002|gb|EI473583.1|EI473583	72	0
CL6752Contig1	gi|134205244|gb|EI465825.1|EI465825	33	2
CL6758Contig1	gi|134170424|gb|EI431126.1|EI431126	6	10
CL6761Contig1	gi|134160302|gb|EI421004.1|EI421004	210	0
CL6762Contig1	gi|134223741|gb|EI484304.1|EI484304	39	0
CL6764Contig1	gi|134166147|gb|EI426849.1|EI426849	807	1
CL6769Contig1	gi|134202985|gb|EI463566.1|EI463566	1727	0
CL6774Contig1	gi|134242929|gb|EI503490.1|EI503490	none	0
CL6782Contig1	gi|134236632|gb|EI497193.1|EI497193	1956	6
CL6785Contig1	gi|134191809|gb|EI452398.1|EI452398	none	0
CL6793Contig1	gi|134214130|gb|EI474711.1|EI474711	3	0
CL6794Contig1	gi|134160770|gb|EI421472.1|EI421472	none	3
CL6796Contig1	gi|134168502|gb|EI429204.1|EI429204	70	0
CL6800Contig1	gi|134225732|gb|EI486293.1|EI486293	148	0
CL6806Contig1	gi|134219992|gb|EI480555.1|EI480555	none	1
CL6823Contig1	gi|134205138|gb|EI465719.1|EI465719	90	0
CL6827Contig1	gi|134175058|gb|EI435760.1|EI435760	none	0
CL682Contig1	gi|134163402|gb|EI424104.1|EI424104	none	2
CL6831Contig1	gi|134223309|gb|EI483872.1|EI483872	none	4
CL6836Contig1	gi|134167639|gb|EI428341.1|EI428341	none	0
CL6840Contig1	gi|134213575|gb|EI474156.1|EI474156	323	1
CL684Contig1	gi|134239110|gb|EI499671.1|EI499671	771	1
CL6853Contig1	gi|134170078|gb|EI430780.1|EI430780	31	0
CL6855Contig1	gi|134190339|gb|EI450928.1|EI450928	none	3
CL6859Contig1	gi|134158352|gb|EI419129.1|EI419129	none	2
CL6875Contig1	gi|134241150|gb|EI501711.1|EI501711	970	0
CL687Contig1	gi|134241628|gb|EI502189.1|EI502189	none	1
CL6881Contig1	gi|134188554|gb|EI449143.1|EI449143	17	2
CL6889Contig1	gi|134228635|gb|EI489196.1|EI489196	none	6
CL688Contig1	gi|134231235|gb|EI491796.1|EI491796	395	0
CL6891Contig1	gi|134216380|gb|EI476943.1|EI476943	none	0
CL6892Contig1	gi|134171262|gb|EI431964.1|EI431964	191	3
CL6901Contig1	gi|134156932|gb|EI417736.1|EI417736	2494	0
CL6905Contig1	gi|134225512|gb|EI486073.1|EI486073	none	0
CL6909Contig1	gi|134197179|gb|EI457760.1|EI457760	704	3
CL6922Contig1	gi|134181409|gb|EI441998.1|EI441998	136	0
CL692Contig1	gi|134193587|gb|EI454176.1|EI454176	6	0
CL6934Contig1	gi|134165140|gb|EI425842.1|EI425842	2121	0
CL6940Contig1	gi|134180872|gb|EI441461.1|EI441461	2923	0
CL6946Contig1	gi|134218706|gb|EI479269.1|EI479269	none	2
CL6947Contig1	gi|134218585|gb|EI479148.1|EI479148	none	1
CL694Contig1	gi|134211723|gb|EI472304.1|EI472304	249	1
CL694Contig2	gi|134211723|gb|EI472304.1|EI472304	249	1
CL6952Contig1	gi|134190281|gb|EI450870.1|EI450870	2914	1
CL6954Contig1	gi|134191350|gb|EI451939.1|EI451939	none	3
CL6957Contig1	gi|134215606|gb|EI476182.1|EI476182	2925	4
CL6959Contig1	gi|134179760|gb|EI440349.1|EI440349	441	2
CL6960Contig1	gi|134160244|gb|EI420946.1|EI420946	none	2
CL6963Contig1	gi|134167784|gb|EI428486.1|EI428486	491	0
CL6967Contig1	gi|134154955|gb|EI415759.1|EI415759	none	1
CL696Contig1	gi|134164256|gb|EI424958.1|EI424958	2916	2
CL6978Contig1	gi|134187128|gb|EI447717.1|EI447717	2287	1
CL6981Contig1	gi|134210105|gb|EI470686.1|EI470686	2605	0
CL6984Contig1	gi|134205477|gb|EI466058.1|EI466058	1772	2
CL6991Contig1	gi|134207330|gb|EI467911.1|EI467911	1205	2
CL7018Contig1	gi|134185618|gb|EI446207.1|EI446207	none	4
CL7021Contig1	gi|134242981|gb|EI503542.1|EI503542	none	0
CL7034Contig1	gi|134226610|gb|EI487171.1|EI487171	none	0
CL7035Contig1	gi|134215613|gb|EI476188.1|EI476188	155	1
CL7037Contig1	gi|134221591|gb|EI482154.1|EI482154	none	1
CL7046Contig1	gi|134157322|gb|EI418099.1|EI418099	1976	1
CL7063Contig1	gi|134209503|gb|EI470084.1|EI470084	147	0
CL7073Contig1	gi|134157886|gb|EI418663.1|EI418663	none	0
CL7078Contig1	gi|134175307|gb|EI436009.1|EI436009	none	4
CL7082Contig1	gi|134155805|gb|EI416609.1|EI416609	716	1
CL7085Contig1	gi|134243420|gb|EI503981.1|EI503981	none	0
CL7089Contig1	gi|134188796|gb|EI449385.1|EI449385	607	0
CL70Contig1	gi|134211223|gb|EI471804.1|EI471804	2195	0
CL7100Contig1	gi|134195781|gb|EI456370.1|EI456370	none	3
CL7101Contig1	gi|134228507|gb|EI489068.1|EI489068	none	2
CL7103Contig1	gi|134192834|gb|EI453423.1|EI453423	2031	4
CL7109Contig1	gi|134195039|gb|EI455628.1|EI455628	164	0
CL7112Contig1	gi|134206422|gb|EI467003.1|EI467003	2561	0
CL7114Contig1	gi|134204909|gb|EI465490.1|EI465490	none	1
CL7118Contig1	gi|134217557|gb|EI478120.1|EI478120	none	0
CL7121Contig1	gi|134164411|gb|EI425113.1|EI425113	1556	0
CL7122Contig1	gi|134220868|gb|EI481431.1|EI481431	none	0
CL7125Contig1	gi|134190391|gb|EI450980.1|EI450980	38	0
CL7128Contig1	gi|134187772|gb|EI448361.1|EI448361	none	2
CL712Contig1	gi|134223703|gb|EI484266.1|EI484266	none	5
CL712Contig2	gi|134223703|gb|EI484266.1|EI484266	none	2
CL7140Contig1	gi|134207569|gb|EI468150.1|EI468150	2124	0
CL7146Contig1	gi|134233377|gb|EI493938.1|EI493938	none	1
CL716Contig1	gi|134168850|gb|EI429552.1|EI429552	498	2
CL719Contig1	gi|134206281|gb|EI466862.1|EI466862	228	0
CL71Contig2	gi|134169564|gb|EI430266.1|EI430266	191	4
CL726Contig1	gi|134207647|gb|EI468228.1|EI468228	none	3
CL72Contig1	gi|134168592|gb|EI429294.1|EI429294	1727	2
CL733Contig2	gi|134221037|gb|EI481600.1|EI481600	none	1
CL735Contig1	gi|134210727|gb|EI471308.1|EI471308	445	1
CL735Contig2	gi|134202592|gb|EI463173.1|EI463173	445	3
CL736Contig1	gi|134227168|gb|EI487729.1|EI487729	859	0
CL740Contig1	gi|134164932|gb|EI425634.1|EI425634	none	0
CL744Contig1	gi|134201351|gb|EI461932.1|EI461932	42	0
CL752Contig1	gi|134220420|gb|EI480983.1|EI480983	2225	3
CL755Contig1	gi|134171904|gb|EI432606.1|EI432606	203	2
CL759Contig2	gi|134243876|gb|EI504437.1|EI504437	704	5
CL75Contig2	gi|134237976|gb|EI498537.1|EI498537	none	0
CL75Contig3	gi|134237976|gb|EI498537.1|EI498537	none	2
CL763Contig1	gi|134227169|gb|EI487730.1|EI487730	859	1
CL767Contig1	gi|134185789|gb|EI446378.1|EI446378	none	4
CL769Contig2	gi|134223916|gb|EI484479.1|EI484479	1871	2
CL775Contig1	gi|134185232|gb|EI445821.1|EI445821	25	4
CL781Contig1	gi|134210095|gb|EI470676.1|EI470676	2323	0
CL785Contig1	gi|134231355|gb|EI491916.1|EI491916	13	0
CL786Contig1	gi|134171893|gb|EI432595.1|EI432595	1605	3
CL794Contig1	gi|134176907|gb|EI437603.1|EI437603	none	0
CL799Contig1	gi|134180643|gb|EI441232.1|EI441232	none	0
CL800Contig1	gi|134166158|gb|EI426860.1|EI426860	665	0
CL808Contig1	gi|134203865|gb|EI464446.1|EI464446	1191	0
CL809Contig1	gi|134183599|gb|EI444188.1|EI444188	19	1
CL809Contig2	gi|134183599|gb|EI444188.1|EI444188	19	1
CL80Contig1	gi|134157871|gb|EI418648.1|EI418648	none	0
CL810Contig1	gi|134171218|gb|EI431920.1|EI431920	2708	0
CL813Contig1	gi|134164482|gb|EI425184.1|EI425184	349	0
CL819Contig1	gi|134227449|gb|EI488010.1|EI488010	none	1
CL820Contig1	gi|134155028|gb|EI415832.1|EI415832	1228	6
CL820Contig2	gi|134175799|gb|EI436501.1|EI436501	274	1
CL822Contig1	gi|134196292|gb|EI456881.1|EI456881	none	2
CL838Contig1	gi|134234894|gb|EI495455.1|EI495455	544	2
CL839Contig1	gi|134205472|gb|EI466053.1|EI466053	none	0
CL842Contig1	gi|134230463|gb|EI491024.1|EI491024	333	1
CL843Contig1	gi|134201077|gb|EI461658.1|EI461658	none	0
CL847Contig1	gi|134233559|gb|EI494120.1|EI494120	none	1
CL851Contig1	gi|134212578|gb|EI473159.1|EI473159	1210	1
CL855Contig1	gi|134164380|gb|EI425082.1|EI425082	none	1
CL856Contig1	gi|134227146|gb|EI487707.1|EI487707	790	0
CL862Contig1	gi|134181288|gb|EI441877.1|EI441877	564	2
CL868Contig1	gi|134180217|gb|EI440806.1|EI440806	194	0
CL884Contig1	gi|134232613|gb|EI493174.1|EI493174	none	2
CL885Contig1	gi|134191664|gb|EI452253.1|EI452253	441	0
CL886Contig1	gi|134197708|gb|EI458289.1|EI458289	none	1
CL891Contig1	gi|134201955|gb|EI462536.1|EI462536	1018	2
CL892Contig1	gi|134170414|gb|EI431116.1|EI431116	1756	0
CL898Contig1	gi|134220599|gb|EI481162.1|EI481162	none	0
CL89Contig1	gi|134163804|gb|EI424506.1|EI424506	none	0
CL901Contig1	gi|134186777|gb|EI447366.1|EI447366	1924	1
CL90Contig1	gi|134202287|gb|EI462868.1|EI462868	none	0
CL911Contig1	gi|134229487|gb|EI490048.1|EI490048	442	0
CL920Contig1	gi|134172076|gb|EI432778.1|EI432778	2923	4
CL944Contig1	gi|134207893|gb|EI468474.1|EI468474	864	0
CL945Contig1	gi|134243811|gb|EI504372.1|EI504372	none	3
CL95Contig1	gi|134211710|gb|EI472291.1|EI472291	252	0
CL95Contig2	gi|134197188|gb|EI457769.1|EI457769	252	2
CL95Contig3	gi|134233522|gb|EI494083.1|EI494083	566	1
CL964Contig1	gi|134188122|gb|EI448711.1|EI448711	2196	0
CL970Contig1	gi|134209589|gb|EI470170.1|EI470170	1228	1
CL971Contig1	gi|134175659|gb|EI436361.1|EI436361	203	2
CL972Contig1	gi|134214077|gb|EI474658.1|EI474658	2800	1
CL975Contig1	gi|134207118|gb|EI467699.1|EI467699	319	1
CL983Contig1	gi|134197231|gb|EI457812.1|EI457812	none	2
CL988Contig1	gi|134155314|gb|EI416118.1|EI416118	2105	2
CL999Contig1	gi|134209974|gb|EI470555.1|EI470555	none	2
CL9Contig2	gi|134191578|gb|EI452167.1|EI452167	532	0
CL9Contig3	gi|134191578|gb|EI452167.1|EI452167	532	13
lcl|Pv006A_M13F_F07	gi|134214016|gb|EI474597.1|EI474597	1869	0
lcl|Pv006B_M13F_G03	gi|134180220|gb|EI440809.1|EI440809	73	0
lcl|Pv006C_M13F_A03	gi|134179067|gb|EI439656.1|EI439656	2195	2
lcl|Pv007B_M13F_C03	gi|134183073|gb|EI443662.1|EI443662	1283	0
lcl|Pv007D_M13F_F03	gi|134196036|gb|EI456625.1|EI456625	1642	0
lcl|Pv007D_M13R_F03	gi|134220095|gb|EI480658.1|EI480658	1642	5
lcl|Pv007D_M13R_F03.2	gi|134220095|gb|EI480658.1|EI480658	1642	5
lcl|Pv008A_M13F_A04	gi|134214797|gb|EI475378.1|EI475378	1	1
lcl|Pv008A_M13F_A05	gi|134179356|gb|EI439945.1|EI439945	899	9
lcl|Pv008A_M13F_E04	gi|134174557|gb|EI435259.1|EI435259	none	0
lcl|Pv008B_M13R_D04	gi|134168641|gb|EI429343.1|EI429343	none	1
lcl|Pv008C_M13F_A01	gi|134196096|gb|EI456685.1|EI456685	865	0
lcl|Pv008C_M13F_F01	gi|134195788|gb|EI456377.1|EI456377	none	3
lcl|Pv008C_M13R_F12	gi|134198725|gb|EI459306.1|EI459306	133	1
lcl|Pv008D_M13F_G11	gi|134226924|gb|EI487485.1|EI487485	1629	0
lcl|Pv008D_M13F_H06	gi|134177421|gb|EI438117.1|EI438117	1808	0
lcl|Pv008D_M13R_C04	gi|134218449|gb|EI479012.1|EI479012	none	2
lcl|Pv009A_M13F_G10	gi|134191674|gb|EI452263.1|EI452263	none	1
lcl|Pv009B_M13F_E07	gi|134236630|gb|EI497191.1|EI497191	none	1
lcl|Pv009C_M13R_F02	gi|134235980|gb|EI496541.1|EI496541	66	0
lcl|Pv009D_M13F_A03	gi|134162821|gb|EI423523.1|EI423523	none	2
lcl|Pv010C_M13F_A09	gi|134230151|gb|EI490712.1|EI490712	302	0
lcl|Pv010C_M13R_A01	gi|134185387|gb|EI445976.1|EI445976	302	0
lcl|Pv010C_M13R_A09	gi|134243595|gb|EI504156.1|EI504156	302	2
lcl|Pv010C_M13R_H11	gi|134189207|gb|EI449796.1|EI449796	none	1
lcl|Pv010D_M13F_F10	gi|134225833|gb|EI486394.1|EI486394	none	5
lcl|Pv010D_M13F_G12	gi|134213969|gb|EI474550.1|EI474550	none	1
lcl|Pv010D_M13R_E11	gi|134198523|gb|EI459104.1|EI459104	none	0
lcl|Pv010D_M13R_H01	gi|134198860|gb|EI459441.1|EI459441	139	2
lcl|Pv011A_M13F_B01	gi|134217218|gb|EI477781.1|EI477781	16	1
lcl|Pv011A_M13F_D04	gi|134203865|gb|EI464446.1|EI464446	1191	6
lcl|Pv011A_M13F_D10	gi|134192016|gb|EI452605.1|EI452605	449	1
lcl|Pv011A_M13R_C01	gi|134178147|gb|EI438843.1|EI438843	146	1
lcl|Pv011B_M13F_B04	gi|134192256|gb|EI452845.1|EI452845	203	1
lcl|Pv011B_M13F_C09	gi|134236962|gb|EI497523.1|EI497523	136	4
lcl|Pv011B_M13R_H04	gi|134204786|gb|EI465367.1|EI465367	none	3
lcl|Pv011C_M13R_A01	gi|134171431|gb|EI432133.1|EI432133	none	1
lcl|Pv011D_M13F_D09	gi|134195670|gb|EI456259.1|EI456259	none	3
lcl|Pv011D_M13F_H10	gi|134196883|gb|EI457472.1|EI457472	none	9
lcl|Pv011D_M13R_H02	gi|134220638|gb|EI481201.1|EI481201	2448	1
lcl|Pv012A_M13R_A08	gi|134164683|gb|EI425385.1|EI425385	439	0
lcl|Pv012A_M13R_B10	gi|134197158|gb|EI457739.1|EI457739	139	2
lcl|Pv012A_M13R_D10	gi|134202090|gb|EI462671.1|EI462671	none	2
lcl|Pv012C_M13F_G08	gi|134182866|gb|EI443455.1|EI443455	none	2
lcl|Pv012C_M13R_A07	gi|134170594|gb|EI431296.1|EI431296	2497	0
lcl|Pv012C_M13R_G08	gi|134182866|gb|EI443455.1|EI443455	none	4
lcl|Pv013C_M13R_H03	gi|134169030|gb|EI429732.1|EI429732	1108	0
lcl|Pv013D_M13F_H06	gi|134211832|gb|EI472413.1|EI472413	66	3
lcl|Pv014A_M13F_F08	gi|134188277|gb|EI448866.1|EI448866	2378	1
lcl|Pv014A_M13R_A04	gi|134157986|gb|EI418763.1|EI418763	1713	0
lcl|Pv014A_M13R_D09	gi|134235636|gb|EI496197.1|EI496197	none	0
lcl|Pv014B_M13F_E11	gi|134180477|gb|EI441066.1|EI441066	1996	1
lcl|Pv014D_M13F_C05	gi|134204955|gb|EI465536.1|EI465536	none	0
lcl|Pv014D_M13R_G10	gi|134231921|gb|EI492482.1|EI492482	24	0
lcl|Pv015A_M13F_C10	gi|134165480|gb|EI426182.1|EI426182	111	0
lcl|Pv015A_M13F_E03	gi|134162846|gb|EI423548.1|EI423548	1314	0
lcl|Pv015B_M13F_C08	gi|134198830|gb|EI459411.1|EI459411	225	0
lcl|Pv015B_M13R_A02	gi|134170310|gb|EI431012.1|EI431012	4	0
lcl|Pv015B_M13R_F03	gi|134168819|gb|EI429521.1|EI429521	1134	0
lcl|Pv015C_M13F_F07	gi|134228171|gb|EI488732.1|EI488732	274	0
lcl|Pv016C_M13F_E08	gi|134176296|gb|EI436998.1|EI436998	none	3
lcl|Pv016C_M13R_B06	gi|134166158|gb|EI426860.1|EI426860	665	0
lcl|Pv017A_M13F_H05	gi|134239439|gb|EI500000.1|EI500000	2121	1
lcl|Pv017C_M13R_C08	gi|134182036|gb|EI442625.1|EI442625	none	1
lcl|Pv018A_M13F_F03	gi|134175973|gb|EI436675.1|EI436675	none	0
lcl|Pv018A_M13R_E10	gi|134177585|gb|EI438281.1|EI438281	6	0
lcl|Pv018B_M13F_B09	gi|134221703|gb|EI482266.1|EI482266	130	1
lcl|Pv018B_M13F_F01	gi|134216342|gb|EI476905.1|EI476905	none	0
lcl|Pv018B_M13F_G08	gi|134234232|gb|EI494793.1|EI494793	795	2
lcl|Pv018B_M13R_B04	gi|134170902|gb|EI431604.1|EI431604	210	0
lcl|Pv018B_M13R_G04	gi|134158620|gb|EI419397.1|EI419397	none	2
lcl|Pv018B_M13R_H02	gi|134197771|gb|EI458352.1|EI458352	none	3
lcl|Pv018D_M13F_G01	gi|134213327|gb|EI473908.1|EI473908	378	4
lcl|Pv019B_M13F_B09	gi|134177181|gb|EI437877.1|EI437877	none	0
lcl|Pv019B_M13F_D01	gi|134168206|gb|EI428908.1|EI428908	1195	1
lcl|Pv019B_M13R_G03	gi|134182016|gb|EI442605.1|EI442605	1136	0
lcl|Pv019D_M13F_A04	gi|134175694|gb|EI436396.1|EI436396	760	0
lcl|Pv019D_M13F_C03	gi|134196223|gb|EI456812.1|EI456812	789	1
lcl|Pv019D_M13F_D01	gi|134202206|gb|EI462787.1|EI462787	1261	2
lcl|Pv020A_M13F_H11	gi|134241728|gb|EI502289.1|EI502289	1706	0
lcl|Pv020B_M13F_E12	gi|134162631|gb|EI423333.1|EI423333	1300	0
lcl|Pv020C_M13F_E09	gi|134240932|gb|EI501493.1|EI501493	none	1
lcl|Pv020C_M13F_F01	gi|134157191|gb|EI417968.1|EI417968	84	1
lcl|Pv020C_M13R_A07	gi|134207366|gb|EI467947.1|EI467947	none	5
lcl|Pv020C_M13R_C11	gi|134193185|gb|EI453774.1|EI453774	1158	5
lcl|Pv020D_M13F_H05	gi|134208352|gb|EI468933.1|EI468933	1808	0
lcl|Pv021A_M13F_D11	gi|134228443|gb|EI489004.1|EI489004	none	0
lcl|Pv021A_M13R_H05	gi|134160567|gb|EI421269.1|EI421269	205	0
lcl|Pv021B_M13F_E02	gi|134168923|gb|EI429625.1|EI429625	1504	0
lcl|Pv021C_M13R_C09	gi|134170944|gb|EI431646.1|EI431646	263	1
lcl|Pv021D_M13R_B01	gi|134237716|gb|EI498277.1|EI498277	none	5
lcl|Pv021D_M13R_B04	gi|134198933|gb|EI459514.1|EI459514	921	0
lcl|Pv022A_M13F_C03	gi|134241734|gb|EI502295.1|EI502295	1403	1
lcl|Pv022A_M13R_C03	gi|134156922|gb|EI417726.1|EI417726	1403	2
lcl|Pv022A_M13R_D06	gi|134156174|gb|EI416978.1|EI416978	none	0
lcl|Pv022B_M13R_D08	gi|134167044|gb|EI427746.1|EI427746	1597	4
lcl|Pv022B_M13R_D11	gi|134165076|gb|EI425778.1|EI425778	246	1
lcl|Pv022C_M13F_E10	gi|134229596|gb|EI490157.1|EI490157	70	3
lcl|Pv022C_M13R_A08	gi|134193451|gb|EI454040.1|EI454040	771	1
lcl|Pv022C_M13R_E10	gi|134229596|gb|EI490157.1|EI490157	70	1
lcl|Pv022C_M13R_E11	gi|134209288|gb|EI469869.1|EI469869	42	2
lcl|Pv022C_M13R_H04	gi|134214341|gb|EI474922.1|EI474922	744	6
lcl|Pv023A_M13F_A12	gi|134217374|gb|EI477937.1|EI477937	274	1
lcl|Pv023A_M13F_F05	gi|134180515|gb|EI441104.1|EI441104	none	1
lcl|Pv023A_M13R_F05	gi|134214014|gb|EI474595.1|EI474595	130	0
lcl|Pv023B_M13F_B07	gi|134235443|gb|EI496004.1|EI496004	2867	4
lcl|Pv023B_M13F_G01	gi|134184347|gb|EI444936.1|EI444936	325	0
lcl|Pv023B_M13R_E02	gi|134216763|gb|EI477326.1|EI477326	none	3
lcl|Pv023D_M13F_C11	gi|134209241|gb|EI469822.1|EI469822	1597	7
lcl|Pv024A_M13R_B06	gi|134178644|gb|EI439340.1|EI439340	none	4
lcl|Pv024B_M13F_C06	gi|134242231|gb|EI502792.1|EI502792	665	2
lcl|Pv024B_M13F_F05	gi|134167041|gb|EI427743.1|EI427743	138	0
lcl|Pv024B_M13F_G02	gi|134187592|gb|EI448181.1|EI448181	1992	0
lcl|Pv024B_M13R_H10	gi|134203873|gb|EI464454.1|EI464454	541	0
lcl|Pv024C_M13F_D09	gi|134165693|gb|EI426395.1|EI426395	68	2
lcl|Pv024C_M13F_E08	gi|134183017|gb|EI443606.1|EI443606	6	5
lcl|Pv024C_M13F_G09	gi|134163816|gb|EI424518.1|EI424518	none	2
lcl|Pv024C_M13R_B11	gi|134189365|gb|EI449954.1|EI449954	1497	0
lcl|Pv024C_M13R_E08	gi|134165279|gb|EI425981.1|EI425981	1871	5
lcl|Pv024D_M13R_C09	gi|134170699|gb|EI431401.1|EI431401	116	1
lcl|Pv025D_M13F_E11	gi|134215952|gb|EI476515.1|EI476515	none	0
lcl|Pv025D_M13F_G09	gi|134219029|gb|EI479592.1|EI479592	none	0
lcl|Pv025D_M13R_B11	gi|134178736|gb|EI439363.1|EI439363	2186	8
lcl|Pv025D_M13R_E11	gi|134188737|gb|EI449326.1|EI449326	none	0
lcl|Pv025D_M13R_G09	gi|134204041|gb|EI464622.1|EI464622	1924	0
lcl|Pv026A_M13F_H10	gi|134200131|gb|EI460712.1|EI460712	633	0
lcl|Pv026B_M13F_E05	gi|134173556|gb|EI434258.1|EI434258	6	1
lcl|Pv026B_M13F_E08	gi|134227579|gb|EI488140.1|EI488140	none	2
lcl|Pv026B_M13R_E08	gi|134227579|gb|EI488140.1|EI488140	none	2
lcl|Pv026C_M13F_A09	gi|134191127|gb|EI451716.1|EI451716	none	3
lcl|Pv026C_M13F_D03	gi|134225236|gb|EI485797.1|EI485797	861	2
lcl|Pv026C_M13R_D03	gi|134183326|gb|EI443915.1|EI443915	861	1
lcl|Pv027A_M13R_F11	gi|134222205|gb|EI482768.1|EI482768	1883	0
lcl|Pv027B_M13F_E06	gi|134182135|gb|EI442724.1|EI442724	none	4
lcl|Pv027B_M13R_E06	gi|134218348|gb|EI478911.1|EI478911	none	1
lcl|Pv028A_M13F_A05	gi|134193333|gb|EI453922.1|EI453922	1775	0
lcl|Pv028A_M13F_C04	gi|134160931|gb|EI421633.1|EI421633	none	2
lcl|Pv028B_M13R_C10	gi|134233992|gb|EI494553.1|EI494553	724	4
lcl|Pv028D_M13R_G02	gi|134218740|gb|EI479303.1|EI479303	none	0
lcl|Pv028D_M13R_H01	gi|134169024|gb|EI429726.1|EI429726	1511	0
lcl|Pv029B_M13F_H09	gi|134225320|gb|EI485881.1|EI485881	203	1
lcl|Pv029B_M13R_D04	gi|134177877|gb|EI438573.1|EI438573	none	2
lcl|Pv029D_M13F_F07	gi|134173926|gb|EI434628.1|EI434628	2213	2
lcl|Pv029D_M13R_D11	gi|134220463|gb|EI481026.1|EI481026	2689	0
lcl|Pv029D_M13R_F07	gi|134243171|gb|EI503732.1|EI503732	none	5
lcl|Pv030A_M13F_H06	gi|134214678|gb|EI475259.1|EI475259	none	0
lcl|Pv030A_M13R_H04	gi|134239656|gb|EI500217.1|EI500217	none	3
lcl|Pv030B_M13F_H12	gi|134183955|gb|EI444544.1|EI444544	719	0
lcl|Pv030D_M13F_B11	gi|134160546|gb|EI421248.1|EI421248	976	0
lcl|Pv030D_M13F_G06	gi|134154964|gb|EI415768.1|EI415768	2404	0
lcl|Pv031C_M13F_B08	gi|134170868|gb|EI431570.1|EI431570	1769	2
lcl|Pv031C_M13F_B11	gi|134155518|gb|EI416322.1|EI416322	2148	0
lcl|Pv031D_M13R_D12	gi|134215051|gb|EI475632.1|EI475632	1624	2
lcl|Pv032C_M13F_H05	gi|134184920|gb|EI445509.1|EI445509	341	1
lcl|Pv032C_M13R_B03	gi|134187238|gb|EI447827.1|EI447827	32	4
lcl|Pv032C_M13R_D10	gi|134192229|gb|EI452818.1|EI452818	none	0
lcl|Pv032C_M13R_H11	gi|134238406|gb|EI498967.1|EI498967	none	4
lcl|Pv032D_M13R_C06	gi|134203298|gb|EI463879.1|EI463879	1158	1
lcl|Pv033A_M13F_B11	gi|134193858|gb|EI454447.1|EI454447	715	1
lcl|Pv033A_M13F_C04	gi|134223132|gb|EI483695.1|EI483695	none	0
lcl|Pv033A_M13F_F06	gi|134205508|gb|EI466089.1|EI466089	none	1
lcl|Pv033A_M13F_H02	gi|134173717|gb|EI434419.1|EI434419	none	0
lcl|Pv033A_M13R_C05	gi|134217618|gb|EI478181.1|EI478181	1875	0
lcl|Pv033C_M13F_H02	gi|134231334|gb|EI491895.1|EI491895	1930	1
lcl|Pv033D_M13F_C12	gi|134157245|gb|EI418022.1|EI418022	none	0
lcl|Pv034A_M13R_C02	gi|134166441|gb|EI427143.1|EI427143	665	0
lcl|Pv034B_M13R_H07	gi|134184090|gb|EI444679.1|EI444679	none	0
lcl|Pv034C_M13F_G05	gi|134195949|gb|EI456538.1|EI456538	136	0
lcl|Pv034D_M13F_C02	gi|134170974|gb|EI431676.1|EI431676	none	0
lcl|Pv035A_M13F_E04	gi|134222636|gb|EI483199.1|EI483199	1642	0
lcl|Pv035A_M13F_F12	gi|134202663|gb|EI463244.1|EI463244	none	5
lcl|Pv035A_M13R_D04	gi|134165895|gb|EI426597.1|EI426597	1498	1
lcl|Pv035A_M13R_G09	gi|134156043|gb|EI416847.1|EI416847	2236	1
lcl|Pv035B_M13F_E02	gi|134217875|gb|EI478438.1|EI478438	none	2
lcl|Pv036A_M13F_C04	gi|134194807|gb|EI455396.1|EI455396	1	3
lcl|Pv036A_M13F_H09	gi|134197974|gb|EI458555.1|EI458555	1083	1
lcl|Pv036A_M13R_C04	gi|134194807|gb|EI455396.1|EI455396	1	5
lcl|Pv036B_M13F_A06	gi|134177862|gb|EI438558.1|EI438558	75	6
lcl|Pv036B_M13F_F04	gi|134194892|gb|EI455481.1|EI455481	13	6
lcl|Pv036B_M13R_G12	gi|134155502|gb|EI416306.1|EI416306	none	1
lcl|Pv036D_M13F_F06	gi|134242539|gb|EI503100.1|EI503100	none	4
lcl|Pv037A_M13F_G08	gi|134160416|gb|EI421118.1|EI421118	2451	0
lcl|Pv037A_M13R_F03	gi|134194744|gb|EI455333.1|EI455333	141	1
lcl|Pv037B_M13F_G12	gi|134202414|gb|EI462995.1|EI462995	677	0
lcl|Pv037C_M13F_F08	gi|134173995|gb|EI434697.1|EI434697	494	0
lcl|Pv037D_M13F_B08	gi|134201794|gb|EI462375.1|EI462375	832	0
lcl|Pv037D_M13F_B11	gi|134226663|gb|EI487224.1|EI487224	91	0
lcl|Pv037D_M13R_C10	gi|134221426|gb|EI481989.1|EI481989	1991	0
lcl|Pv038A_M13R_A05	gi|134165506|gb|EI426208.1|EI426208	76	0
lcl|Pv038B_M13F_A04	gi|134188605|gb|EI449194.1|EI449194	none	2
lcl|Pv038Cr_M13R_C10	gi|134171005|gb|EI431707.1|EI431707	77	3
lcl|Pv038Cr_M13R_G07	gi|134183756|gb|EI444345.1|EI444345	none	1
lcl|Pv038Dr_M13R_F07	gi|134226155|gb|EI486716.1|EI486716	none	6
lcl|Pv039A_M13F_C07	gi|134196850|gb|EI457439.1|EI457439	none	2
lcl|Pv039A_M13F_H08	gi|134233375|gb|EI493936.1|EI493936	713	1
lcl|Pv039C_M13R_E01	gi|134175821|gb|EI436523.1|EI436523	2260	1
lcl|Pv039D_M13F_E05	gi|134208446|gb|EI469027.1|EI469027	84	0
lcl|Pv039D_M13F_F10	gi|134235562|gb|EI496123.1|EI496123	1658	2
lcl|Pv039D_M13F_H05	gi|134208470|gb|EI469051.1|EI469051	none	3
lcl|Pv039D_M13F_H10	gi|134229206|gb|EI489767.1|EI489767	1239	2
lcl|Pv039D_M13R_C01	gi|134214819|gb|EI475400.1|EI475400	997	0
lcl|Pv039D_M13R_F10	gi|134173470|gb|EI434172.1|EI434172	none	2
lcl|Pv040A_M13F_A04	gi|134199163|gb|EI459744.1|EI459744	610	5
lcl|Pv040C_M13F_G12	gi|134235487|gb|EI496048.1|EI496048	none	2
lcl|Pv040C_M13R_G12	gi|134235487|gb|EI496048.1|EI496048	2384	2
lcl|Pv040D_M13R_D01	gi|134164056|gb|EI424758.1|EI424758	none	1
lcl|Pv041A_M13F_B05	gi|134208407|gb|EI468988.1|EI468988	793	2
lcl|Pv041C_M13F_A07	gi|134232021|gb|EI492582.1|EI492582	none	1
lcl|Pv041C_M13F_E06	gi|134186273|gb|EI446862.1|EI446862	none	1
lcl|Pv041C_M13R_E06	gi|134186273|gb|EI446862.1|EI446862	none	1
lcl|Pv042A_M13F_A12	gi|134231311|gb|EI491872.1|EI491872	5	0
lcl|Pv042A_M13R_C03	gi|134196984|gb|EI457573.1|EI457573	445	3
lcl|Pv042B_M13F_F03	gi|134221905|gb|EI482468.1|EI482468	none	1
lcl|Pv042B_M13F_H01	gi|134222802|gb|EI483365.1|EI483365	111	2
lcl|Pv042B_M13R_H01	gi|134222802|gb|EI483365.1|EI483365	4	1
lcl|Pv042C_M13F_A07	gi|134183354|gb|EI443943.1|EI443943	1623	1
lcl|Pv042C_M13F_B01	gi|134185472|gb|EI446061.1|EI446061	2540	0
lcl|Pv042C_M13R_A07	gi|134168812|gb|EI429514.1|EI429514	1623	1
lcl|Pv043A_M13F_A01	gi|134221925|gb|EI482488.1|EI482488	none	1
lcl|Pv043A_M13F_D06	gi|134231365|gb|EI491926.1|EI491926	none	0
lcl|Pv043A_M13R_D01	gi|134225235|gb|EI485796.1|EI485796	861	1
lcl|Pv043A_M13R_E05	gi|134208803|gb|EI469384.1|EI469384	none	4
lcl|Pv043B_M13F_C07	gi|134200523|gb|EI461104.1|EI461104	676	0
lcl|Pv043C_M13F_A03	gi|134210418|gb|EI470999.1|EI470999	none	3
lcl|Pv044B_M13F_G06	gi|134212878|gb|EI473459.1|EI473459	none	0
lcl|Pv044C_M13F_F05	gi|134213120|gb|EI473701.1|EI473701	19	2
lcl|Pv044C_M13F_G12	gi|134184723|gb|EI445312.1|EI445312	125	2
lcl|Pv044D_M13F_E10	gi|134216210|gb|EI476773.1|EI476773	13	4
lcl|Pv045A_M13F_D12	gi|134201708|gb|EI462289.1|EI462289	210	1
lcl|Pv045A_M13R_D11	gi|134168996|gb|EI429698.1|EI429698	185	4
lcl|Pv045D_M13F_B07	gi|134205163|gb|EI465744.1|EI465744	none	0
lcl|Pv046D_M13F_H06	gi|134190502|gb|EI451091.1|EI451091	none	0
lcl|Pv046D_M13R_B07	gi|134170372|gb|EI431074.1|EI431074	43	2
lcl|Pv046D_M13R_F06	gi|134235804|gb|EI496365.1|EI496365	441	2
lcl|Pv047A_M13F_A12	gi|134169716|gb|EI430418.1|EI430418	2892	2
lcl|Pv047A_M13R_E05	gi|134221756|gb|EI482319.1|EI482319	46	1
lcl|Pv047B_M13F_A01	gi|134158039|gb|EI418816.1|EI418816	1443	2
lcl|Pv047B_M13R_E05	gi|134216006|gb|EI476569.1|EI476569	none	4
lcl|Pv047C_M13R_H01	gi|134158871|gb|EI419648.1|EI419648	2573	1
lcl|Pv047D_M13F_E01	gi|134229578|gb|EI490139.1|EI490139	none	0
lcl|Pv047D_M13F_E11	gi|134217367|gb|EI477930.1|EI477930	125	1
lcl|Pv047D_M13F_F07	gi|134202830|gb|EI463411.1|EI463411	331	1
lcl|Pv047D_M13F_F08	gi|134173125|gb|EI433827.1|EI433827	2231	1
lcl|Pv048A_M13R_H05	gi|134187768|gb|EI448357.1|EI448357	1833	0
lcl|Pv048B_M13R_A01	gi|134164300|gb|EI425002.1|EI425002	none	0
lcl|Pv048B_M13R_H01	gi|134155639|gb|EI416443.1|EI416443	1181	1
lcl|Pv048B_M13R_H10	gi|134211363|gb|EI471944.1|EI471944	none	2
lcl|Pv048C_M13F_A04	gi|134227375|gb|EI487936.1|EI487936	none	0
lcl|Pv048C_M13R_A04	gi|134227375|gb|EI487936.1|EI487936	none	3
lcl|Pv048C_M13R_A12	gi|134182157|gb|EI442746.1|EI442746	1357	3
lcl|Pv048D_M13F_B03	gi|134194215|gb|EI454804.1|EI454804	118	7
lcl|Pv048D_M13R_B03	gi|134155212|gb|EI416016.1|EI416016	118	0
lcl|Pv049A_M13R_F10	gi|134215052|gb|EI475633.1|EI475633	1624	5
lcl|Pv049B_M13F_C08	gi|134184825|gb|EI445414.1|EI445414	44	5
lcl|Pv049C_M13F_D05	gi|134227467|gb|EI488028.1|EI488028	349	0
lcl|Pv049C_M13F_D07	gi|134231565|gb|EI492126.1|EI492126	302	1
lcl|Pv049C_M13R_B08	gi|134237169|gb|EI497730.1|EI497730	2304	4
lcl|Pv049C_M13R_C09	gi|134163923|gb|EI424625.1|EI424625	1187	4
lcl|Pv050A_M13F_F03	gi|134158015|gb|EI418792.1|EI418792	1242	0
lcl|Pv050A_M13F_F04	gi|134168597|gb|EI429299.1|EI429299	1	2
lcl|Pv050A_M13F_F09	gi|134170012|gb|EI430714.1|EI430714	1	1
lcl|Pv050A_M13R_F03	gi|134158015|gb|EI418792.1|EI418792	1242	0
lcl|Pv050A_M13R_F09	gi|134206300|gb|EI466881.1|EI466881	1	1
lcl|Pv050B_M13F_D09	gi|134174919|gb|EI435621.1|EI435621	2888	0
lcl|Pv050B_M13F_G01	gi|134158053|gb|EI418830.1|EI418830	none	0
lcl|Pv050C_M13F_D01	gi|134242144|gb|EI502705.1|EI502705	129	3
lcl|Pv050D_M13R_D05	gi|134170449|gb|EI431151.1|EI431151	none	1
lcl|Pv051B_M13R_F03	gi|134167979|gb|EI428681.1|EI428681	none	0
lcl|Pv051C_M13F_A12	gi|134184920|gb|EI445509.1|EI445509	341	3
lcl|Pv051C_M13F_B08	gi|134174195|gb|EI434897.1|EI434897	none	0
lcl|Pv051C_M13F_C03	gi|134225314|gb|EI485875.1|EI485875	187	4
lcl|Pv051C_M13R_B08	gi|134201708|gb|EI462289.1|EI462289	210	2
lcl|Pv051C_M13R_C03	gi|134187886|gb|EI448475.1|EI448475	187	5
lcl|Pv052A_M13F_H09	gi|134212091|gb|EI472672.1|EI472672	93	2
lcl|Pv052B_M13R_C09	gi|134187223|gb|EI447812.1|EI447812	203	1
lcl|Pv052B_M13R_H02	gi|134187515|gb|EI448104.1|EI448104	none	1
lcl|Pv053A_M13F_E03	gi|134214468|gb|EI475049.1|EI475049	2726	1
lcl|Pv053D_M13F_H05	gi|134178559|gb|EI439255.1|EI439255	2014	0
lcl|Pv054C_M13R_C03	gi|134156606|gb|EI417410.1|EI417410	2107	0
lcl|Pv054C_M13R_D12	gi|134160450|gb|EI421152.1|EI421152	none	2
lcl|Pv054D_M13R_A04	gi|134158371|gb|EI419148.1|EI419148	2524	3
lcl|Pv055A_M13R_E12	gi|134220569|gb|EI481132.1|EI481132	none	0
lcl|Pv055B_M13F_G03	gi|134199291|gb|EI459872.1|EI459872	827	3
lcl|Pv055B_M13R_C03	gi|134171786|gb|EI432488.1|EI432488	1655	3
lcl|Pv055C_M13F_B06	gi|134218083|gb|EI478646.1|EI478646	none	1
lcl|Pv056A_M13F_C03	gi|134243107|gb|EI503668.1|EI503668	none	1
lcl|Pv056A_M13R_A05	gi|134215821|gb|EI476384.1|EI476384	none	0
lcl|Pv056A_M13R_F05	gi|134155838|gb|EI416642.1|EI416642	none	1
lcl|Pv056B_M13F_B04	gi|134174712|gb|EI435414.1|EI435414	756	2
lcl|Pv056B_M13F_F06	gi|134170868|gb|EI431570.1|EI431570	1769	0
lcl|Pv056C_M13F_A06	gi|134200457|gb|EI461038.1|EI461038	32	0
lcl|Pv056C_M13R_H08	gi|134207961|gb|EI468542.1|EI468542	none	1
lcl|Pv056C_M13R_H10	gi|134206928|gb|EI467509.1|EI467509	713	4
lcl|Pv056D_M13F_G12	gi|134196665|gb|EI457254.1|EI457254	2925	2
lcl|Pv056D_M13R_D02	gi|134156603|gb|EI417407.1|EI417407	1543	3
lcl|Pv057A_M13F_A09	gi|134156101|gb|EI416905.1|EI416905	74	0
lcl|Pv057B_M13F_A11	gi|134221639|gb|EI482202.1|EI482202	none	3
lcl|Pv057B_M13F_C03	gi|134167017|gb|EI427719.1|EI427719	2143	4
lcl|Pv057B_M13R_C03	gi|134236571|gb|EI497132.1|EI497132	1142	0
lcl|Pv058A_M13F_B03	gi|134205214|gb|EI465795.1|EI465795	none	1
lcl|Pv058A_M13F_D09	gi|134241657|gb|EI502218.1|EI502218	530	0
lcl|Pv058A_M13F_E09	gi|134194842|gb|EI455431.1|EI455431	2559	4
lcl|Pv058A_M13R_E09	gi|134241360|gb|EI501921.1|EI501921	2559	6
lcl|Pv058C_M13F_H06	gi|134235487|gb|EI496048.1|EI496048	479	2
lcl|Pv059Ar_M13R_E12	gi|134226155|gb|EI486716.1|EI486716	none	3
lcl|Pv059Ar_M13R_F03	gi|134226155|gb|EI486716.1|EI486716	none	1
lcl|Pv059Br_M13R_A06	gi|134226155|gb|EI486716.1|EI486716	none	3
lcl|Pv059Br_M13R_G11	gi|134226155|gb|EI486716.1|EI486716	none	1
lcl|Pv059Cr_M13R_A05	gi|134226155|gb|EI486716.1|EI486716	none	0
lcl|Pv059Cr_M13R_A10	gi|134226155|gb|EI486716.1|EI486716	none	2
lcl|Pv059Cr_M13R_F01	gi|134217369|gb|EI477932.1|EI477932	802	1
lcl|Pv059Cr_M13R_H11	gi|134226155|gb|EI486716.1|EI486716	none	0
lcl|Pv059Dr_M13R_D06	gi|134226349|gb|EI486910.1|EI486910	2642	0
