# Supplementary material for: Generation of Phaseolus vulgaris ESTs and investigation of their regulation upon Uromyces appendiculatus infection
Source: BMC Plant Biol. 2009 Apr 27;9:46. doi: 10.1186/1471-2229-9-46 (PMC2684537; doi:10.1186/1471-2229-9-46)
Supplement: Additional file 3 — Ratio of the expression level of the 90 regulated genes at the 6 tested time points. [file 1471-2229-9-46-S3.xls]

## Sheet: Sheet1
Additional file 3: ratio of expression level of common bean genes on leaves infected by bean rust
Bean infected by race 41 vs. mock	6hai			12hai			24hai			48hai			72hai			96hai
gene annotation	average	std error	t-test	average	std error	t-test	average	std error	t-test	average	std error	t-test	average	std error	t-test	average	std error	t-test
G-box binding factor	-1.35929	0.215105	5.4726	-0.930724	0.360289	2.23718	1.20224	0.355644	-2.92755	-0.37194	1.06217	0.303257	-0.944552	0.348868	2.34474	-1.39087	0.607427	1.983
Hypersensitive-induced response protein	2.24105	0.387718	-5.00571	1.70044	0.651527	-2.26027	1.08959	0.528704	-1.78477	0.522484	1.11071	-0.407384	-0.412288	0.0928584	3.84512	-0.451624	0.297122	1.31635
Chitinase class 1	-0.871404	0.122939	6.1385	-1.0363	0.260168	3.44955	-0.156134	0.068134	1.98457	0.669937	0.59838	-0.969588	-0.683188	0.18523	3.19417	-0.209458	0.439659	0.412583
MLO-like protein 8 (AtMlo8)	-0.946872	0.282795	2.89968	0.0904642	0.214863	-0.364625	0.422386	0.179363	-2.03943	-0.162191	0.857848	0.163737	-0.109367	0.172822	0.548047	-0.510098	0.59807	0.73864
4-coumarate-CoA ligase-like protein	1.06651	0.552468	-1.67182	-0.0589273	0.10988	0.464441	0.645022	0.351291	-1.59015	0.274231	0.94003	-0.252642	0.208365	0.157137	-1.14836	0.0231628	0.280696	-0.0714635
Sensory transduction histidine kinase	1.81394	0.401298	-3.91458	2.06012	0.482674	-3.69631	2.77304	1.41242	-1.70029	0.317808	1.38792	-0.198303	0.854656	0.442964	-1.67091	-0.595525	0.564311	0.913929
14-3-3-like protein D (SGF14D)	-1.58385	0.324576	4.22598	0.490125	0.158849	-2.67211	0.935088	0.386074	-2.09755	-0.671169	0.826105	0.703602	-0.0545106	0.213411	0.221205	0.0910775	0.296188	-0.266302
Tumor necrosis factor ligand superfamily member 6 (ApoptosisAntigen ligand)	0.283577	0.275368	-0.891842	0.102855	0.0437504	-2.03598	1.21887	0.656506	-1.60786	-0.146445	0.726247	0.174631	-0.771987	0.404452	1.65301	-0.543188	0.429013	1.0965
Xyloglucan-specific fungal endoglucanase inhibitor protein	-0.22514	0.0783018	2.49007	1.24103	0.695978	-1.54425	0.049995	0.585457	-0.0739542	-0.00190263	0.862556	0.00191028	0.220679	0.116056	-1.64674	1.0645	1.3976	-0.65962
SCARECROW transcriptional regulator-like	-0.693453	0.234689	2.55891	-0.00888059	0.19923	0.0386027	0.387421	0.210841	-1.59132	-0.116444	0.751829	0.134131	-0.779158	0.60175	1.12135	-0.99364	0.487032	1.76686
Wound-induced protein WIN2 precursor	2.59378	0.336972	-6.66606	2.14926	0.303833	-6.12609	2.26488	0.127921	-15.3333	-2.86494	4.91207	0.505106	-1.20284	0.252502	4.12549	-0.206771	0.279277	0.641187
Brain tumor protein	0.305639	0.101376	-2.61098	0.00436311	0.562472	-0.00671777	0.692817	0.39668	-1.51255	0.121322	0.836209	-0.125648	-0.597017	0.243127	2.12659	-0.832134	0.567708	1.2694
Xyloglucan endotransglucosylase/hydrolase protein 9 precursor (XTH-9)	1.51354	0.591103	-2.21749	-0.911849	0.370107	2.13366	-1.56688	0.520137	2.60884	1.42929	0.782095	-1.58267	1.63861	0.560657	-2.5311	4.60745	1.19098	-3.35031
Lipoxygenase	-4.73604	0.403816	10.1569	-3.26487	1.09597	2.57987	-0.34042	0.0624387	4.72163	0.868829	1.53268	-0.490922	-1.89033	0.721246	2.26978	1.90217	1.72882	-0.952859
PAZ (Piwi Argonaut and Zwille) family	-1.1832	0.0800973	12.793	-0.0974773	0.0661131	1.27687	0.431943	0.147908	-2.52909	0.10477	1.07153	-0.0846766	0.496155	0.0205812	-20.8775	0.351649	0.467754	-0.651062
SABRE	0.176038	0.15756	-0.967588	0.133025	0.132376	-0.87027	0.343476	0.238328	-1.24811	0.0405115	0.582653	-0.0602142	-0.634858	0.00785241	70.0172	-0.403126	0.391803	0.891054
F-box family protein-like	0.354339	0.112144	-2.73636	-0.0777027	0.285951	0.235329	1.18951	0.337016	-3.05665	-0.50683	0.99585	0.440757	-0.38478	0.0935939	3.56038	-0.135406	0.152766	0.767612
Accessory gland proteinAcp36DE precursor	n.d.	n.d.	n.d.	-0.853032	0.390086	1.89381	0.724734	0.19683	-3.18874	-0.552326	1.16955	0.408986	1.28991	0.683731	-1.63382	2.17503	1.00677	-1.87096
ABC transporter-like protein	0.463685	0.363977	-1.10327	-1.66627	0.862027	1.674	0.495395	0.169248	-2.53489	-0.338574	0.849962	0.344973	-2.10107	0.242408	7.50627	-2.40934	1.56255	1.33534
Phenylalanine Ammonia-lyase 1	2.43443	1.41307	-1.49198	3.36722	1.2351	-2.36102	-1.2805	0.846782	1.3096	0.869411	0.813934	-0.925053	-1.70896	0.298297	4.9615	-0.481739	0.192432	2.16803
Avr9/Cf-9 rapidly elicited protein 231 precursor	0.814071	0.717921	-0.98201	1.21117	0.185365	-5.65859	0.185255	0.364542	-0.440103	0.310261	0.890844	-0.301617	-0.734629	0.110759	5.74406	-0.595827	0.527982	0.977309
Glutamine synthetase PR-2	-0.058508	0.241114	0.210147	0.756415	0.747212	-0.876692	0.783165	0.654175	-1.03679	0.322223	0.722989	-0.385972	0.336399	0.0225828	-12.9005	1.12573	0.173723	-5.61187
Nodulin-like protein (At2g39210)	-1.60732	0.119242	11.6736	0.499682	0.214064	-2.02153	-0.0990699	0.113513	0.755833	0.737792	0.467275	-1.36739	-0.866378	0.278326	2.69578	0.846853	0.779382	-0.940997
Importin-alpha re-exporter (Cellular Apoptosis susceptibility protein homolog)	-1.84801	0.166262	9.62592	1.01066	0.174906	-5.00419	-0.0591426	0.28687	0.178544	0.977546	0.541765	-1.56263	0.378932	0.0808967	-4.05659	0.0465669	0.326151	-0.123649
Disease resistance protein At4g33300	0.223179	0.119849	-1.61268	0.144553	0.155331	-0.805934	-0.118825	0.0900558	1.14269	0.581782	0.378194	-1.33222	-1.00106	0.206487	4.19854	-0.540981	0.266332	1.7591
Pathogenesis-related genes transcriptional activator PTI6	0.252647	0.27043	-0.809079	1.1667	0.280417	-3.60318	0.240645	0.319809	-0.651652	0.149719	0.783463	-0.165496	-1.12583	0.220239	4.427	-1.18792	0.440213	2.33697
Pathogenesis-related protein 2 (PvPR2)	5.98574	1.19467	-4.33911	8.75459	0.84899	-8.93026	5.93513	0.978471	-5.25307	1.1125	3.54839	-0.271519	3.24937	1.36429	-2.06264	3.48389	1.43615	-2.10086
Rac-type small GTP-binding protein	0.191388	0.0813007	-2.03869	0.281149	0.0470934	-5.1702	-0.523639	0.318216	1.42509	0.793642	0.434297	-1.58259	0.242015	0.142263	-1.47326	0.660031	0.225944	-2.52985
Auxin efflux carrier protein PIN1	-2.64624	0.290973	7.87603	-1.20208	0.241578	4.3093	-1.17304	0.462751	2.19532	0.858131	0.730274	-1.01765	-0.646786	0.251739	2.22506	1.12659	0.530507	-1.83909
Selenium-binding protein-like	-0.331388	0.0496152	5.78433	0.927877	0.0265736	-30.2392	-1.67775	0.553467	2.62523	0.639788	0.790558	-0.700863	-1.04283	0.750178	1.20387	-0.227855	0.165337	1.19349
senescence-associated receptor-like protein kinase	5.80813	0.614606	-8.18408	2.72	0.180943	-13.0184	3.08597	0.0476392	-56.0993	-13.325	16.4665	0.700801	-1.02407	0.147076	6.03001	-0.0170665	0.118841	0.124368
Clathrin binding protein-like	-1.37554	0.48364	2.4631	0.0701739	0.159857	-0.380166	0.93706	0.565402	-1.43529	-0.0565421	0.537924	0.0910294	0.194097	0.174265	-0.964584	0.345955	0.0896707	-3.34118
Thiamine biosynthetic enzyme	-2.11869	0.484976	3.78337	-1.53754	0.502243	2.65121	n.d.	n.d.	n.d.	n.d.	n.d.	n.d.	n.d.	n.d.	n.d.	-0.0139229	1.3572	0.00888416
Nonclathrin coat protein gamma-like protein	-0.721383	0.0481241	12.9818	0.614084	0.21926	-2.42548	0.744258	0.25534	-2.52427	-0.0424599	1.06263	0.0346041	0.0963228	0.174406	-0.478297	-0.31156	0.595814	0.452858
Pathogenesis-related protein PR1	-0.176031	1.38482	0.110084	0.698797	1.06746	-0.566932	2.61317	0.275201	-8.22336	-1.31035	2.81903	0.402549	-1.40189	0.345689	3.51203	1.87633	1.4641	-1.10986
ABC transporter-like protein	0.876794	0.435573	-1.74328	1.387	0.297472	-4.03795	0.333888	0.744173	-0.38856	0.222564	0.472305	-0.408096	-1.07551	0.0582574	15.988	-0.607624	0.305651	1.72163
Auxilin-like protein	-0.270268	0.315737	0.741311	1.82686	0.0772521	-20.4798	-2.76217	0.363039	6.58913	1.36673	2.03361	-0.582032	-0.941885	0.217496	3.7504	-0.98039	0.520779	1.63033
Resistance protein MG55 (TIR/NBS/LRR protein)	-1.01153	0.158011	5.54399	0.279575	0.0575784	-4.20504	-0.471226	0.48872	0.835025	0.41455	0.413255	-0.868738	-1.42389	0.507873	2.42801	-0.0698685	0.143832	0.420683
Plant-specific family protein RPD1	-0.841805	0.0744552	9.79145	0.366774	0.0704782	-4.50686	0.760655	0.231346	-2.84745	-0.0571403	1.11709	0.044298	-0.601354	0.634856	0.820325	-0.0659273	0.239787	0.238106
NIMA-related protein kinase	-0.791915	0.161738	4.2403	0.521451	0.326401	-1.38354	-0.798304	0.513265	1.34697	0.488175	0.458097	-0.922887	-0.469388	0.0213549	19.0356	-0.117737	0.0690833	1.47595
Tumor-related protein (Pathogen-inducible trypsin-inhibitor-like protein)	-0.621543	0.270325	1.99121	-1.75768	0.209224	7.27544	0.995986	0.196174	-4.39686	-0.821773	1.39268	0.511012	0.24683	0.421522	-0.507116	-0.438272	0.517178	0.733896
Formin-like protein	-0.713181	0.0845266	7.30697	-0.458451	0.239922	1.65483	0.46941	0.253195	-1.60557	-0.144179	0.570195	0.218983	-0.527587	0.14972	3.05173	0.363762	0.460536	-0.684044
Nodulin-related protein-like	-0.628129	0.025453	21.3718	-0.627309	0.267459	2.03121	0.564854	0.287927	-1.69896	0.139693	0.734562	-0.164694	0.323538	0.175717	-1.59456	1.44039	0.721505	-1.72891
Resistance protein KR4	-0.0334889	0.369908	0.0784039	0.00929129	0.203004	-0.0396371	0.408756	0.318584	-1.11115	-0.152602	0.478135	0.276401	-1.00536	0.138744	6.27532	-1.57761	0.614211	2.2244
Nodule-enhanced sucrose synthase	-0.589644	0.0472558	10.806	-0.442202	0.450149	0.850737	-0.841658	0.0992367	7.34504	2.1033	2.03618	-0.894572	-0.441625	0.152733	2.5041	1.25429	0.205861	-5.27662
Metal-nicotianamine transporter YSL2	0.587327	0.307318	-1.65509	1.41034	0.328642	-3.71647	0.254398	0.269469	-0.81759	0.0528602	0.923435	-0.0495738	-0.85952	0.245071	3.03734	-0.250278	0.495366	0.437549
G-box binding protein PG2	1.7182	0.166158	-8.95534	1.52619	0.722198	-1.83013	0.0703149	0.328911	-0.18514	-0.0114676	0.607526	0.016347	0.0260779	0.239488	-0.0943017	-0.874349	0.115788	6.53961
Proliferating-cell nucleolar protein-like	-1.33096	0.156496	7.36532	-0.0637297	0.3126	0.176557	0.249651	0.21254	-1.01724	0.654312	0.814632	-0.695591	0.22942	0.0958254	-2.07339	-0.142187	0.548613	0.224452
TMV resistance protein-like	1.01959	0.117012	-7.54609	-0.193389	0.22658	0.739165	-0.0828714	0.235861	0.304284	0.480017	0.125401	-3.31503	0.196204	0.443594	-0.383048	0.22469	0.124576	-1.56199
Pectinacetylesterase precursor , complete	0.156632	0.0421906	-3.21512	0.219248	0.118259	-1.60558	-0.938122	0.153147	5.30496	1.82304	1.44045	-1.09605	0.230839	0.0476338	-4.19687	0.242698	0.516244	-0.407138
resistance protein KR1	-1.17807	0.135584	7.52476	-0.164303	0.251916	0.564833	-0.112868	0.301121	0.324608	0.906321	0.304137	-2.58074	0.485018	0.0684892	-6.13291	-0.089521	0.309885	0.250181
Nodulin-like protein	-0.228384	0.302675	0.653462	0.711654	0.511697	-1.20444	2.47822	0.952709	-2.25274	-0.681067	0.676278	0.872158	-1.98377	0.175418	9.79375	-2.99448	0.388159	6.68102
Resistance protein Sorb3	0.0875633	0.149183	-0.508316	-0.097712	0.239181	0.353795	0.356085	0.365057	-0.844742	-0.1118	0.442967	0.218576	-0.432767	0.0607327	6.1711	-1.02235	0.323506	2.73683
Transporter associated with antigen processing-like protein	-1.35499	0.0637215	18.4153	0.555983	0.164063	-2.93483	-0.174521	0.276494	0.546628	0.882435	0.270715	-2.82293	-0.506455	0.201336	2.17846	0.211669	0.222069	-0.82547
Sucrose transporter 2	0.165351	0.1504	-0.952114	-0.422432	0.167942	2.17835	-0.257426	0.404939	0.550546	0.0760941	0.520676	-0.126565	0.337089	0.522447	-0.55877	1.71232	0.886469	-1.67284
Glutamine synthetase PR-1	0.2731	0.300301	-0.787582	0.0555862	0.212133	-0.226929	1.40555	0.156437	-7.78106	-0.948721	2.70318	0.303944	1.61403	0.336053	-4.15944	2.68752	0.796931	-2.92053
Abscisic acid-activated protein kinase	0.256157	0.192913	-1.14994	0.228456	0.125402	-1.57772	0.330286	0.321013	-0.891043	0.192143	0.469977	-0.354061	-0.801386	0.217469	3.19136	-0.605835	0.335824	1.56233
Chitinase precursor	0.0432803	0.0396205	-0.946022	0.0303752	0.129259	-0.203511	1.36405	0.237794	-4.96776	-0.391508	1.7715	0.191395	-0.0278001	0.192982	0.124756	0.0502389	0.409491	-0.106249
Inhibitor of Apoptosis-like protein	-1.03225	0.267161	3.34611	0.230168	0.167254	-1.19179	0.124607	0.0779645	-1.38413	-0.141269	0.615966	0.198618	-0.668917	0.31852	1.81872	0.0994501	0.114551	-0.751858
Auxin conjugate hydrolase	-1.4144	0.30417	4.02706	-0.30354	0.10372	2.53445	0.253425	0.159578	-1.37533	0.0451799	0.59963	-0.0652517	0.240743	0.10052	-2.07412	0.241536	0.406956	-0.514002
Endoxyloglucan transferase	-3.07227	1.0841	2.45426	1.31857	0.906109	-1.26024	0.119723	1.16156	-0.0892621	1.16599	0.808122	-1.24953	n.d.	n.d.	n.d.	0.0274904	0.285926	-0.0832641
Nodulin-like protein	1.78875	0.501713	-3.08762	0.724307	0.0743286	-8.43912	-0.282865	0.384204	0.637599	0.733847	0.483864	-1.31345	-0.0658862	0.449163	0.127034	0.0808961	0.255516	-0.274183
Non-race specific disease resistance protein	-0.50076	0.181847	2.38481	-0.250838	0.586688	0.370269	0.363686	0.0715538	-4.40175	-0.990945	1.36721	0.627691	-0.792566	0.518122	1.32475	-0.603547	0.265463	1.96896
Wound-induced GSK-3-like protein	1.66731	0.268763	-5.37251	0.433908	0.482678	-0.778522	-0.336829	0.474645	0.61457	0.213897	0.46773	-0.396041	-0.377016	0.260243	1.25462	0.0325243	1.0778	-0.0261335
Callose synthase-like protein	-0.899157	0.0291144	26.746	-0.74205	0.168292	3.81855	0.357149	0.094112	-3.28651	-0.331815	1.15857	0.248031	0.000658409	0.0773569	-0.00737101	0.838666	0.271995	-2.67029
Resistance protein KR4	0.433834	0.2277	-1.65002	-0.0586779	0.235843	0.215468	0.479277	0.425533	-0.975404	-0.483843	0.594345	0.705012	-0.791599	0.2495	2.74767	-0.360724	0.591035	0.528558
Mitogen-activated protein kinase 4	0.300693	0.149544	-1.74134	0.122875	0.426148	-0.249709	1.23569	0.380469	-2.81268	-0.462053	1.093	0.366101	-1.26752	0.148426	7.39563	-1.53393	0.401939	3.30504
GAMYB-binding protein	-0.790736	0.233973	2.92682	-0.2086	0.165974	1.08844	0.565745	0.271356	-1.80556	0.185026	0.804016	-0.199296	-0.210407	0.053309	3.41815	0.350418	0.550894	-0.55087
Gibberellin 20-oxidase	0.122373	0.0288436	-3.67424	0.457934	0.367185	-1.08006	-1.2898	0.602641	1.85351	1.72528	0.731311	-2.04309	0.524883	0.129575	-3.50809	5.17313	1.24074	-3.61081
Tuber-specific and sucrose-responsive element binding factor	0.145729	0.302426	-0.41731	1.43854	0.296664	-4.1994	0.668203	0.45187	-1.28064	0.215122	0.847802	-0.219746	-0.597363	0.362202	1.4283	-0.842965	0.402103	1.81553
Salicylic acid-binding protein 2	-2.95102	0.794049	3.21851	1.19014	1.51337	-0.681058	-0.730231	1.51437	0.417597	-0.0542586	0.744205	0.0631403	-0.2408	0.055869	3.73265	0.951474	1.76095	-0.46793
Yeast pheromone receptor-like protein AR781	4.74146	0.526498	-7.79912	4.93212	0.650074	-6.57054	2.81268	0.578439	-4.21108	-0.0690715	1.77263	0.0337451	-0.473734	0.172456	2.37896	0.539906	0.397492	-1.17631
Wound-inducible carboxypeptidase	-1.29356	0.21894	5.11675	0.283845	0.149601	-1.64316	0.363016	0.175822	-1.78807	0.248823	0.827974	-0.260258	0.0145662	0.0320933	-0.393062	0.179045	0.34669	-0.447253
ROOT HAIRLESS 1	-1.79397	0.147953	10.5008	0.28897	0.277284	-0.902524	0.966063	0.565643	-1.47909	0.203344	0.781077	-0.225459	0.134145	0.335024	-0.346761	2.03841	1.33842	-1.31895
Senescence-associated protein 5	-1.88144	0.20659	7.88701	-0.868932	0.136962	5.49436	-0.0075224	0.224806	0.0289787	0.242149	0.224684	-0.933344	-0.682424	0.0405222	14.5845	-1.63528	1.13298	1.24997
Auxin response factor 4	-0.776559	0.0556083	12.0939	0.0294728	0.119155	-0.214209	-0.522194	0.217526	2.07898	0.805728	0.573789	-1.21609	-0.35977	0.225579	1.3812	0.0476275	0.118103	-0.349243
Ethylene-overproduction protein 1	-1.12864	0.201518	4.85035	-0.0821733	0.170181	0.418168	0.705736	0.231853	-2.63608	-0.644822	1.00929	0.55329	0.294121	0.0130544	-19.5118	1.1899	0.290852	-3.543
Tuber-specific and sucrose-responsive element binding factor	1.19323	0.633892	-1.63019	0.306165	0.169788	-1.56164	0.905959	0.464275	-1.68991	-0.296114	0.563399	0.45517	-0.497213	0.666332	0.646222	0.406432	0.33527	-1.04984
Amino acid transporter-like	0.164693	0.14519	-0.982358	1.09713	0.112628	-8.4361	-0.819037	0.603483	1.17536	0.307484	0.548131	-0.485813	-0.823953	0.440326	1.62054	-1.03215	0.903408	0.989443
NBS-LRR resistance-like protein B8	-1.01913	0.197927	4.4592	-0.562876	0.346417	1.40716	-0.710668	0.609893	1.00912	0.423581	0.446421	-0.821718	-0.37997	0.243106	1.35358	1.25208	1.47672	-0.734284
Disease resistance protein-like protein MsR1	0.838987	0.464809	-1.56319	0.552311	0.739363	-0.64693	-0.0728141	0.416222	0.151503	-0.167492	0.760447	0.190746	-0.963363	0.541093	1.54187	-1.18235	0.0387093	26.4522
SIEP1L protein precursor	0.371705	0.676416	-0.475899	0.893103	0.676946	-1.14256	-0.341208	0.685412	0.431119	0.24499	0.506504	-0.418886	-0.873674	0.25792	2.93356	1.10908	1.49199	-0.643767
Senescence-associated protein DH	0.269451	0.495638	-0.47081	5.4	4.62719	-1.01066	-0.291759	0.621102	0.40681	0.235475	0.438549	-0.465003	-0.923498	0.216043	3.70191	-6.21067	7.07122	0.760632
Amino acid transporter protein-like	-0.736926	0.417851	1.52733	-0.0300778	0.353354	0.0737169	0.756855	0.318065	-2.06076	0.0971294	0.839273	-0.100225	-0.184492	0.112771	1.41681	-0.187176	0.316537	0.512101
Farnesyl pyrophosphate synthetase 1(Farnesyl diphosphate synthetase 1)	-2.00972	0.327512	5.31421	-1.01535	0.334257	2.63067	-0.649622	0.148577	3.78652	1.10484	1.07513	-0.889956	-0.258254	0.186342	1.20023	-0.190864	0.678307	0.243685
Cell wall invertase	2.5931	0.275895	-8.13965	3.26361	0.668649	-4.22699	0.0113134	0.449751	-0.0217847	0.794988	0.902202	-0.76311	0.479582	0.599497	-0.692797	0.809065	0.0762718	-9.1865
Ecdysone-induced protein 74EF isoform B	-1.12611	0.316725	3.07915	1.03423	0.20698	-4.32731	-0.0278667	0.525531	0.0459217	-0.0522876	0.7289	0.0621243	-0.429103	0.566731	0.655715	-0.202123	0.540989	0.323561
Isoflavonoid glucosyltransferase	-1.56886	0.69816	1.94607	-1.39139	0.249682	4.82605	0.200538	0.227805	-0.762367	-0.157699	0.292336	0.467171	-0.0989276	0.0686074	1.24875	-0.268939	0.254597	0.914814
Fimbrin-like protein AtFim2	0.603666	0.0692354	-7.55091	1.43695	1.51137	-0.823381	0.810193	1.01129	-0.693817	-0.639511	1.39732	0.396354	-1.89935	0.270988	6.06996	-0.875172	0.897624	0.844364
Amino acid transporter-like protein 1	2.6645	0.609422	-3.78641	3.60051	0.926501	-3.36549	0.429714	0.847502	-0.439106	0.582432	1.31361	-0.383982	-1.65947	0.39332	3.65389	-2.2073	1.6243	1.17687
Bean infected by race 49 vs. mock	6hai			12hai			24hai			48hai			72hai			96hai
gene annotation	average	std error	t-test	average	std error	t-test	average	std error	t-test	average	std error	t-test	average	std error	t-test	average	std error	t-test
G-box binding factor	-1.46126	0.0288975	43.7924	-0.575035	0.205167	2.42727	0.778015	0.208227	-3.2358	0.226408	0.666394	-0.294234	-0.341774	0.0132898	22.2716	-0.258165	0.32509	0.68774
Hypersensitive-induced response protein	2.36973	0.613089	-3.34739	2.09555	0.3871	-4.68819	1.21209	0.661901	-1.58589	1.48745	1.27731	-1.0085	-0.0362313	0.0479181	0.654809	0.537198	0.200006	-2.32606
Chitinase class 1	-0.971301	0.0717908	11.717	-0.757551	0.122338	5.36266	-0.495459	0.614134	0.698675	0.144133	0.843128	-0.148048	-0.849803	0.177266	4.15169	-0.882812	0.398662	1.91776
MLO-like protein 8 (AtMlo8)	-1.15427	0.261667	3.82022	0.0082101	0.138049	-0.0515046	0.553011	0.0967413	-4.95054	0.057954	0.688628	-0.0728836	-0.537753	0.252546	1.84405	-0.205265	0.116884	1.52086
4-coumarate-CoA ligase-like protein	1.23902	0.287507	-3.73218	1.20663	0.726249	-1.43886	0.619777	0.326127	-1.64581	0.817393	1.12989	-0.626509	1.10755	0.404626	-2.3705	2.15482	0.801578	-2.32807
Sensory transduction histidine kinase	1.67102	0.729901	-1.98266	1.68487	0.257601	-5.66435	1.57132	0.318974	-4.26619	1.82571	1.05922	-1.49271	1.94977	0.256605	-6.58034	1.22246	1.45777	-0.726231
14-3-3-like protein D (SGF14D)	-1.57964	0.261563	5.23012	0.289137	0.148211	-1.68949	0.699114	0.317953	-1.90421	0.331358	1.01995	-0.281352	-0.289737	0.133937	1.87342	-0.565539	0.227066	2.15695
Tumor necrosis factor ligand superfamily member 6 (ApoptosisAntigen ligand)	0.249272	0.808981	-0.266849	1.25886	0.940066	-1.15971	1.369	0.274849	-4.3136	1.02232	1.13629	-0.779164	1.09408	0.629374	-1.50547	-0.0978048	0.403941	0.209688
Xyloglucan-specific fungal endoglucanase inhibitor protein	-2.03346	0.722063	2.43889	2.08306	0.767375	-2.35085	-0.601592	0.130033	4.00663	1.00164	0.954059	-0.909214	-0.0588335	0.354928	0.143554	0.040132	0.454054	-0.0765445
SCARECROW transcriptional regulator-like	-0.857734	0.218353	3.40192	-0.577819	0.0653603	7.65611	0.11451	0.363796	-0.272593	0.0017227	0.303611	-0.00491388	0.710488	0.660504	-0.931561	0.074908	0.315918	-0.205345
Wound-induced protein WIN2 precursor	2.08013	0.108222	-16.6459	2.66188	0.252252	-9.13869	2.07961	0.612463	-2.94058	2.07855	1.18709	-1.51638	0.726026	0.0930875	-6.75448	2.16951	1.24802	-1.50547
Brain tumor protein	-0.21779	0.634077	0.297458	0.790395	0.515212	-1.32858	0.731636	0.0618887	-10.238	0.768498	0.858375	-0.775347	0.407531	0.240717	-1.46617	-0.155381	0.358754	0.375088
Xyloglucan endotransglucosylase/hydrolase protein 9 precursor (XTH-9)	1.19709	0.840317	-1.23371	1.42824	1.98909	-0.621841	0.00497808	0.112667	-0.0382645	-0.239446	0.41576	0.498765	-0.189581	0.313357	0.523944	0.472723	0.913419	-0.448195
Lipoxygenase	-4.09592	0.260594	13.6119	-4.83668	1.92791	2.17266	0.712861	0.30986	-1.99237	-0.337932	0.446539	0.65539	-1.46003	0.18745	6.74536	-1.67086	0.752426	1.92312
PAZ (Piwi Argonaut and Zwille) family	-1.3713	0.0240404	49.3992	-0.459987	0.0559888	7.11501	0.389758	0.473439	-0.712954	0.628289	0.894404	-0.608354	0.801925	0.346005	-2.00716	-0.310678	0.220606	1.21962
SABRE	-0.0314126	0.101727	0.267422	0.206272	0.17585	-1.01585	0.0944751	0.103916	-0.787343	-0.0216294	0.259311	0.0722358	0.147654	0.174621	-0.73228	-1.21191	0.322101	3.25844
F-box family protein-like	-0.303938	0.332829	0.79085	0.417941	0.415542	-0.871027	0.717337	0.0860019	-7.22347	1.0678	0.616993	-1.49879	0.259438	0.0922132	-2.43652	0.816268	0.046925	-15.0647
Accessory gland proteinAcp36DE precursor	-0.25908	0.655856	0.342102	-1.02845	0.751506	1.18517	0.378067	0.971927	-0.336873	-0.234645	0.619234	0.328161	1.59666	1.10207	-1.25468	-0.142513	0.482118	0.255995
ABC transporter-like protein	-0.660491	0.317006	1.80439	-0.265339	0.351395	0.653938	0.500422	0.360046	-1.20368	0.844742	0.464323	-1.57556	-0.96815	0.492018	1.70409	-2.3896	1.37469	1.5054
Phenylalanine Ammonia-lyase 1	3.48214	0.572037	-5.27172	3.12001	0.869684	-3.10688	-0.149169	0.667085	0.193654	1.27304	1.04584	-1.05415	1.61159	0.589614	-2.3671	2.08511	0.915595	-1.97222
Avr9/Cf-9 rapidly elicited protein 231 precursor	-0.769262	0.536631	1.24145	0.9809	0.185838	-4.57111	0.408811	0.419113	-0.844737	1.30699	0.729588	-1.5514	0.518461	0.178261	-2.51877	1.49173	0.868015	-1.48831
Glutamine synthetase PR-2	-0.156689	0.142978	0.949075	0.36234	0.216673	-1.44824	0.371481	0.0948709	-3.39104	0.462453	0.865784	-0.462582	0.0984888	0.101003	-0.844468	0.673286	0.166367	-3.5048
Nodulin-like protein (At2g39210)	-1.68628	0.265924	5.49165	0.363592	0.0593309	-5.30718	-0.0753607	0.0221004	2.95308	0.798613	1.08743	-0.636013	-0.171199	0.149829	0.989546	-0.495046	0.323741	1.32428
Importin-alpha re-exporter (Cellular Apoptosis susceptibility protein homolog)	-1.54104	0.222872	5.98808	0.74725	0.130213	-4.96985	0.609157	0.564967	-0.933764	0.679986	0.857409	-0.686819	0.274908	0.174652	-1.36316	0.190994	0.148362	-1.11488
Disease resistance protein At4g33300	-0.297206	0.0656204	3.92238	0.357805	0.25649	-1.20811	-0.253827	0.32974	0.666648	0.373228	0.708601	-0.456145	0.126488	0.110193	-0.994088	-0.23801	0.143904	1.43236
Pathogenesis-related genes transcriptional activator PTI6	-0.117504	0.322621	0.315421	2.06504	0.498147	-3.59006	-0.460778	0.927608	0.430187	0.552779	1.00166	-0.477929	0.308214	0.322327	-0.828107	-0.72504	0.362441	1.73243
Pathogenesis-related protein 2 (PvPR2)	6.57117	1.39593	-4.07672	8.54154	0.975976	-7.57928	5.69141	0.799471	-6.16521	4.05487	2.30372	-1.52433	7.51042	1.51042	-4.30624	n.d.	n.d.	n.d.
Rac-type small GTP-binding protein	-0.505806	0.318807	1.374	-0.0393142	0.0205566	1.65626	0.241859	0.0746914	-2.80428	0.300213	0.663553	-0.391819	-0.261306	0.193357	1.17036	-0.215373	0.218783	0.852528
Auxin efflux carrier protein PIN1	-2.2397	0.382644	5.06904	-1.7176	0.254868	5.83628	-0.266196	0.04577	5.03676	-0.0947323	0.782878	0.104794	-1.366	0.238037	4.96979	-2.95567	1.03063	2.48361
Selenium-binding protein-like	-0.823371	0.247708	2.87863	0.599781	0.210429	-2.46842	-1.44669	0.300562	4.16844	-0.137962	0.703706	0.169785	-0.488887	0.423019	1.00087	-1.11557	0.678811	1.42324
senescence-associated receptor-like protein kinase	5.40411	0.837299	-5.58952	3.23739	0.319491	-8.77539	3.51328	0.628608	-4.84021	2.08181	1.00196	-1.79937	1.53565	0.496355	-2.67935	1.2926	0.435038	-2.57317
Clathrin binding protein-like	-0.81331	0.0699691	10.0665	0.180464	0.719927	-0.217086	-1.11232	1.40784	0.684238	1.10331	0.24181	-3.95141	-0.338779	0.201475	1.45621	0.277772	0.42345	-0.56809
Thiamine biosynthetic enzyme	-1.94993	0.433718	3.89351	-2.96242	0.226282	11.3378	1.76544	0.533051	-2.86823	0.819151	0.511301	-1.38745	0.399718	0.46958	-0.737181	-2.08503	0.838048	2.15463
Nonclathrin coat protein gamma-like protein	-0.832788	0.00879191	82.0317	-0.106515	0.0952326	0.968628	0.264556	0.0868313	-2.63859	0.347823	1.02782	-0.293069	-0.0384536	0.184189	0.180802	-0.385676	0.711587	0.469381
Pathogenesis-related protein PR1	0.587522	1.30979	-0.388467	1.44918	1.56609	-0.801377	2.318	1.04287	-1.92493	2.23357	1.38515	-1.39648	2.99641	1.10991	-2.338	5.43787	0.804058	-5.85696
ABC transporter-like protein	0.895447	0.446504	-1.73678	1.76362	0.257014	-5.94265	0.690824	1.12127	-0.533568	0.900958	0.817232	-0.95475	-0.131793	0.136042	0.838976	-1.94174	1.7157	0.980124
Auxilin-like protein	-0.406395	0.286072	1.23028	1.94493	0.112822	-14.9293	-2.50104	0.447433	4.84086	-0.868039	0.629696	1.19382	-0.600312	0.229031	2.26994	-1.094	0.291222	3.25331
Resistance protein MG55 (TIR/NBS/LRR protein)	-0.67901	0.113905	5.16256	0.0147367	0.320288	-0.0398465	-0.242574	0.60938	0.344736	0.405465	0.552054	-0.636066	-0.00824408	0.273715	0.026084	-0.638893	0.750434	0.737303
Plant-specific family protein RPD1	-1.07336	0.0437003	21.2712	-0.293029	0.442035	0.574096	-0.409253	0.305138	1.16152	0.552397	0.933416	-0.512515	0.246047	0.87926	-0.242344	-0.679282	0.413066	1.42417
NIMA-related protein kinase	-1.05722	0.13178	6.94781	-0.0791165	0.128988	0.531187	-0.306237	0.352991	0.75132	-0.337078	0.421438	0.692671	-0.104273	0.178426	0.50611	0.196307	0.201082	-0.845458
Tumor-related protein (Pathogen-inducible trypsin-inhibitor-like protein)	-0.899575	0.34982	2.22702	-1.2245	0.183134	5.79056	0.722259	0.621896	-1.00579	-0.353598	0.147219	2.08007	0.578512	0.515022	-0.972786	-1.4688	0.173005	7.35249
Formin-like protein	-1.07558	0.161936	5.75216	-0.637006	0.174689	3.15798	-0.104857	0.0346233	2.62276	-0.368725	0.361267	0.883904	0.166166	0.146153	-0.984613	-2.33315	0.789585	2.55902
Nodulin-related protein-like	-0.938516	0.232041	3.50274	-0.289372	0.336257	0.745273	0.658694	0.10864	-5.25077	0.131714	0.430602	-0.264902	0.619586	0.232487	-2.30799	0.487829	0.495192	-0.853148
Resistance protein KR4	-1.0991	0.290569	3.2758	0.134089	0.256221	-0.453219	0.306438	0.58312	-0.455109	0.394029	0.512841	-0.66539	0.0498497	0.0254212	-1.69823	-1.53055	0.119481	11.0937
Nodule-enhanced sucrose synthase	-0.877312	0.0183723	41.3544	-0.375033	0.290708	1.11723	-0.374294	0.328093	0.987976	0.0705151	0.74521	-0.0819472	0.487335	0.187025	-2.25662	2.64588	0.630139	-3.63635
Metal-nicotianamine transporter YSL2	1.09679	0.461705	-2.05726	1.00198	0.299844	-2.89396	-0.112201	0.131245	0.740363	-0.054806	0.951033	0.0499072	0.6375	0.372043	-1.48394	-0.907632	0.843203	0.932198
G-box binding protein PG2	1.83511	0.568187	-2.79706	1.74953	0.40727	-3.72022	0.972622	0.507818	-1.65869	0.231859	0.926583	-0.216706	0.766696	0.260496	-2.5489	-0.439924	1.02053	0.373322
Proliferating-cell nucleolar protein-like	-1.23598	0.191483	5.58999	0.153735	0.257184	-0.517679	0.631526	0.617242	-0.886067	0.667274	0.731716	-0.789754	0.744156	0.245289	-2.62734	-0.278827	0.637665	0.37868
TMV resistance protein-like	1.06575	0.169633	-5.44098	0.341972	0.360066	-0.822506	0.585722	0.368819	-1.37534	0.697641	0.525204	-1.15036	0.437738	0.279637	-1.35566	-1.10522	1.12862	0.848068
Pectinacetylesterase precursor , complete	0.114029	0.107899	-0.91522	0.025908	0.122468	-0.183207	-0.0919651	0.397877	0.200173	0.068069	0.810269	-0.072753	-0.710585	0.189499	3.24742	-1.40412	0.518461	2.3454
resistance protein KR1	-1.11959	0.0232113	41.7726	-0.0117371	0.200347	0.0507352	0.702298	0.2229	-2.72862	0.692941	0.303348	-1.97827	0.436073	0.175486	-2.15203	-1.0734	0.351995	2.64091
Nodulin-like protein	0.131002	0.30519	-0.371739	1.07049	0.177287	-5.22923	2.17843	1.54916	-1.2178	0.582086	0.786525	-0.640923	-1.2176	0.477868	2.20661	-1.81137	0.249203	6.29483
Resistance protein Sorb3	0.343234	0.340836	-0.872118	0.0570231	0.103446	-0.477385	0.252113	0.0319467	-6.83438	0.111927	0.62754	-0.154463	-0.241787	0.148233	1.4126	-0.831377	0.0379281	18.9831
Transporter associated with antigen processing-like protein	-1.30908	0.234709	4.83021	0.28278	0.242811	-1.00858	0.0794761	0.323328	-0.212875	0.19332	0.406923	-0.411428	0.367888	0.235035	-1.35555	-0.942932	0.4994	1.63517
Sucrose transporter 2	0.462432	0.355931	-1.12516	1.03846	0.0725396	-12.3979	-0.169441	0.705944	0.207864	0.0985788	0.749132	-0.113961	0.29111	0.30512	-0.826261	2.12358	1.06206	-1.73161
Glutamine synthetase PR-1	-0.6597	0.14962	3.81845	0.675644	0.160271	-3.65084	1.28439	0.323295	-3.44057	0.902407	0.648304	-1.20547	0.37111	0.133871	-2.40075	2.76625	0.633186	-3.78347
Abscisic acid-activated protein kinase	-0.202354	0.041573	4.21534	0.123333	0.123162	-0.867227	-0.231043	0.243118	0.823013	0.343285	0.621344	-0.478469	-0.439681	0.230526	1.65177	-1.04426	0.113011	8.00239
Chitinase precursor	-0.434124	0.31171	1.20613	0.211032	0.405269	-0.450958	1.16013	0.044361	-22.6483	0.796404	0.545336	-1.26474	0.499043	0.323344	-1.33661	-0.431517	0.276451	1.3518
Inhibitor of Apoptosis-like protein	-0.298628	0.150581	1.71748	0.241315	0.268543	-0.778219	0.273793	0.0900439	-2.63329	0.630179	0.941636	-0.579578	0.153159	0.039133	-3.38946	-0.0769826	0.540524	0.123341
Auxin conjugate hydrolase	-1.59358	0.28777	4.79576	-0.558763	0.140508	3.44396	0.294639	0.0716419	-3.56167	0.381099	0.620551	-0.531851	-0.276777	0.121785	1.96819	-0.626555	0.490251	1.10681
Endoxyloglucan transferase	-1.01642	0.846537	1.03982	-0.510184	0.757453	0.583312	0.247523	1.7021	-0.125939	1.50872	1.15614	-1.13013	-0.417505	0.387152	0.933921	0.498485	1.45911	-0.295867
Nodulin-like protein	1.38551	0.727541	-1.64924	1.57313	0.607622	-2.24213	-0.196347	0.406165	0.418651	0.652829	0.891387	-0.634255	0.342476	0.239625	-1.23774	0.264792	0.173702	-1.32018
Non-race specific disease resistance protein	-0.999801	0.452613	1.91301	0.68417	0.376918	-1.57198	1.31339	0.295332	-3.85137	0.254002	0.567003	-0.387956	0.466175	0.117708	-3.42984	-0.382232	0.61443	0.538747
Wound-induced GSK-3-like protein	1.42973	0.489556	-2.5292	1.23375	0.346834	-3.08061	-0.591661	0.350218	1.46307	-0.286709	0.565059	0.439418	0.382222	0.0934346	-3.54273	1.80331	0.562613	-2.77582
Callose synthase-like protein	-1.16106	0.1657	6.06827	-0.694074	0.179522	3.34826	0.577519	0.121916	-4.10237	0.528551	0.506961	-0.902908	-0.22503	0.138784	1.40421	-0.775687	0.232199	2.89306
Resistance protein KR4	-0.276636	0.108951	2.19891	0.410845	0.135196	-2.63176	0.210825	0.365021	-0.500189	0.235818	0.696314	-0.293294	0.855208	0.220839	-3.35373	-0.0391483	0.480875	0.0705036
Mitogen-activated protein kinase 4	-0.702288	0.192009	3.16755	0.19682	0.0851532	-2.0017	0.421684	0.0918697	-3.97507	0.860669	0.626787	-1.18918	-0.768474	0.127186	5.23262	-0.78966	0.13741	4.97683
GAMYB-binding protein	-1.10786	0.228559	4.19777	0.803499	0.359037	-1.9381	0.0571732	0.0571587	-0.866245	0.616116	0.71246	-0.748916	-0.165631	0.222041	0.646009	-0.149232	0.0996133	1.29741
Gibberellin 20-oxidase	-0.30602	0.131934	2.00874	-0.214662	0.395078	0.470548	-1.78194	0.585708	2.63477	0.374061	0.905431	-0.357781	-0.0810803	0.389734	0.180168	1.02797	0.530807	-1.67715
Tuber-specific and sucrose-responsive element binding factor	-0.141344	0.273541	0.447493	1.65509	0.916111	-1.5646	0.58345	0.176348	-2.86525	0.576239	0.777093	-0.642185	-0.0625045	0.146031	0.370678	-1.33218	0.315724	3.65415
Salicylic acid-binding protein 2	-1.62632	0.784755	1.79474	0.693333	0.481542	-1.24692	-0.514135	0.56602	0.786639	-0.984585	0.643637	1.32478	0.467783	0.676042	-0.599241	2.35241	1.56083	-1.30523
Yeast pheromone receptor-like protein AR781	5.10208	1.36217	-3.24375	5.40567	0.470199	-9.95632	2.34851	0.679601	-2.99274	2.31943	1.09421	-1.83573	2.52762	0.072815	-30.0623	2.62653	0.798046	-2.85027
Wound-inducible carboxypeptidase	-1.08276	0.161635	5.80131	0.133445	0.116472	-0.992227	0.577313	0.207294	-2.41187	0.537069	0.827604	-0.562002	0.526781	0.131246	-3.47596	-0.309846	0.116611	2.3011
ROOT HAIRLESS 1	-1.54658	0.195409	6.8542	0.240514	0.232459	-0.896031	0.95418	0.3474	-2.37865	0.645634	0.856634	-0.652712	0.363822	0.0943578	-3.3392	-0.213028	0.563435	0.327434
Senescence-associated protein 5	-1.82936	0.499402	3.17234	0.456119	0.650451	-0.607288	0.166427	0.1541	-0.9353	-0.291573	0.572317	0.441206	-0.134069	0.237186	0.489518	-2.13201	0.85792	2.15215
Auxin response factor 4	-0.644436	0.0288464	19.3472	0.370273	0.215374	-1.48888	0.177088	0.368374	-0.416322	0.128137	0.613137	-0.180988	0.352767	0.32344	-0.944552	-0.609756	0.825988	0.639312
Ethylene-overproduction protein 1	0.117733	0.365137	-0.279237	0.201781	0.389728	-0.448384	-0.318054	0.133669	2.06064	n.d.	n.d.	n.d.	0.146085	0.221853	-0.570259	-0.434473	0.732111	0.513944
Tuber-specific and sucrose-responsive element binding factor	0.603921	0.465939	-1.12249	1.34359	0.192558	-6.04276	0.250402	0.145317	-1.49229	-0.833208	0.600176	1.20228	-0.264263	0.0939538	2.43586	0.932745	1.11179	-0.726557
Amino acid transporter-like	0.448964	0.0911184	-4.26714	0.51839	0.136191	-3.29638	-0.899739	0.231037	3.3726	0.0509366	0.745671	-0.059158	-0.511604	0.245238	1.80666	0.00932571	0.104875	-0.0770085
NBS-LRR resistance-like protein B8	-0.730077	0.158648	3.98533	-0.113737	0.326977	0.301242	-0.413291	0.20046	1.78549	-0.442791	0.4261	0.899948	-0.112022	0.28324	0.342514	-1.65763	0.833571	1.72217
Disease resistance protein-like protein MsR1	0.138239	0.779255	-0.153632	0.96958	0.530907	-1.5816	0.0908266	0.12756	-0.616639	-0.0684681	0.483601	0.122612	0.0532361	0.239033	-0.192876	0.0607611	0.30844	-0.170603
SIEP1L protein precursor	0.0610295	0.772039	-0.0684591	1.22692	0.284125	-3.73971	1.17377	0.963114	-1.05544	0.0332493	0.463368	-0.0621422	0.820744	0.333899	-2.12875	3.2957	0.726644	-3.92787
Senescence-associated protein DH	0.43748	0.421322	-0.89924	1.66697	0.248521	-5.80892	0.565453	0.6178	-0.792646	0.0247145	0.221025	-0.0968369	0.13277	0.364835	-0.315161	0.1734	0.738739	-0.203278
Amino acid transporter protein-like	-0.900045	0.283709	2.7474	1.45802	0.219748	-5.74605	0.686038	0.285471	-2.08121	0.868064	0.745249	-1.00874	0.0461067	0.338051	-0.118117	-0.0287548	0.526688	0.0472811
Farnesyl pyrophosphate synthetase 1(Farnesyl diphosphate synthetase 1)	-1.73154	0.33925	4.42022	-0.0470813	0.538334	0.0757402	0.156032	0.199258	-0.678155	0.067005	0.431188	-0.134577	0.123758	0.0394286	-2.71826	-0.433874	0.28694	1.30949
Cell wall invertase	2.70912	0.30482	-7.6969	3.09499	0.299295	-8.95552	0.515969	0.306285	-1.45891	1.24367	0.845876	-1.27329	1.98338	0.68482	-2.50819	5.90116	0.618477	-8.26313
Ecdysone-induced protein 74EF isoform B	-0.376517	0.403649	0.807814	0.237121	0.172513	-1.19036	0.316226	0.554469	-0.493914	-0.0422571	1.20211	0.0304428	0.0258027	0.205361	-0.108812	-0.0180226	0.0147728	1.05654
Isoflavonoid glucosyltransferase	-1.65523	0.365158	3.92561	-1.16502	0.312308	3.23058	0.0730162	0.10196	-0.620184	-0.0341797	0.39323	0.0752753	0.329758	0.214815	-1.32942	-1.16263	0.620912	1.6216
Fimbrin-like protein AtFim2	1.01836	0.231332	-3.81239	2.14797	0.815292	-2.28163	1.37252	0.285647	-4.16121	-1.82327	0.69962	2.25694	-1.09885	0.452627	2.10247	0.679338	0.408257	-1.44106
Amino acid transporter-like protein 1	3.26703	0.695938	-4.06549	3.06672	0.171748	-15.4637	2.17439	0.562144	-3.34982	1.25556	1.24023	-0.876734	2.22385	0.429911	-4.4798	-1.68468	1.31087	1.11298
Bean infected by race 49 vs. race 41	6hai			12hai			24hai			48hai			72hai			96hai
gene annotation	average	std error	t-test	average	std error	t-test	average	std error	t-test	average	std error	t-test	average	std error	t-test	average	std error	t-test
G-box binding factor	0.0699239	0.102769	-0.589243	0.614529	0.33196	-1.6032	0.0944058	0.299219	-0.273238	-0.253523	0.298938	0.734456	0.860861	0.527053	-1.41452	-0.471586	0.211225	1.93351
Hypersensitive-induced response protein	0.430122	0.232561	-1.60172	-0.0237103	0.219327	0.0936212	0.0628785	0.114707	-0.474724	0.19588	0.532043	-0.31884	0.376056	0.0613605	-5.30755	0.988822	0.233133	-3.6732
Chitinase class 1	0.0815068	0.177704	-0.397215	0.0514444	0.421838	-0.105614	0.50177	0.266556	-1.63022	-0.0875937	0.610373	0.124282	-0.22005	0.0844151	2.25752	-1.09141	0.444341	2.12716
MLO-like protein 8 (AtMlo8)	0.0327984	0.110071	-0.258053	-0.0315509	0.252893	0.108045	0.526289	0.381852	-1.1936	-0.405601	0.207271	1.6947	0.513275	0.121629	-3.65463	-0.233795	0.230393	0.878813
4-coumarate-CoA ligase-like protein	0.346742	0.307491	-0.976573	0.93736	0.400987	-2.02445	-0.576552	0.382668	1.30481	-0.0782976	0.386247	0.175555	1.03569	0.202898	-4.42063	1.53359	0.75776	-1.7527
Sensory transduction histidine kinase	-0.346994	0.159157	1.88811	-0.599856	0.0476171	10.9097	0.509595	0.560311	-0.787637	0.8352	0.621589	-1.16364	1.28002	0.585774	-1.89242	1.92895	1.10081	-1.51753
14-3-3-like protein D (SGF14D)	-0.0539397	0.1498	0.311837	0.137338	0.383696	-0.309981	0.373315	0.303164	-1.06642	-0.675321	0.121101	4.82938	-0.204753	0.200532	0.884255	-0.926341	0.204083	3.93092
Tumor necrosis factor ligand superfamily member 6 (ApoptosisAntigen ligand)	-0.220362	0.395025	0.483106	-0.574417	0.0707493	7.0313	0.588164	0.672816	-0.757064	0.681628	0.683775	-0.863307	1.12958	0.513524	-1.90496	0.323543	0.377617	-0.742012
Xyloglucan-specific fungal endoglucanase inhibitor protein	-1.01921	0.585805	1.50675	1.44078	0.179359	-6.95671	-0.651587	0.602048	0.937286	1.36995	0.433328	-2.7379	-0.271745	0.909975	0.25862	1.77347	0.300128	-5.11738
SCARECROW transcriptional regulator-like	-0.180612	0.00301259	51.9203	0.216394	0.537558	-0.348618	-0.625744	0.236289	2.29342	-0.373458	0.300738	1.07544	1.05034	0.274748	-3.31074	1.06855	0.18328	-5.04905
Wound-induced protein WIN2 precursor	0.211502	0.0199739	-9.17029	1.20205	0.417431	-2.49383	-0.512768	0.27356	1.6233	0.787387	0.442999	-1.53927	1.27666	0.623011	-1.77465	2.37628	1.12651	-1.82681
Brain tumor protein	-0.318518	0.44823	0.615409	-0.652169	0.361115	1.56403	0.614324	0.185485	-2.86827	0.102553	0.18356	-0.48384	1.29307	0.336309	-3.32977	0.944946	0.402777	-2.03177
Xyloglucan endotransglucosylase/hydrolase protein 9 precursor (XTH-9)	-0.31645	1.00403	0.272954	2.34011	2.04093	-0.992979	1.57186	0.461764	-2.94797	-1.07895	0.310647	3.00792	-1.82819	0.874014	1.81148	-4.13473	0.949409	3.77159
Lipoxygenase	1.29898	0.442826	-2.5404	-1.57181	0.915881	1.48625	1.25225	0.262126	-4.13725	0.077507	0.200478	-0.334814	0.787269	0.44516	-1.53157	-1.43372	0.350876	3.53867
PAZ (Piwi Argonaut and Zwille) family	-0.156252	0.130949	1.03336	-0.19573	0.184088	0.920793	-0.341743	0.315401	0.938356	-0.354435	0.523875	0.585921	-0.0451687	0.43185	0.0905806	-1.34618	0.228376	5.10486
SABRE	0.225596	0.200834	-0.972803	0.0732471	0.214905	-0.295171	0.16717	0.235446	-0.61489	-0.491681	0.115523	3.68593	0.975153	0.250823	-3.36694	-0.595878	0.792189	0.651417
F-box family protein-like	0.383791	0.203732	-1.63143	1.08567	0.453891	-2.07146	-0.00113457	0.597545	0.00164433	0.724688	0.811155	-0.773709	0.846197	0.0558603	-13.119	0.186176	0.721914	-0.223341
Accessory gland proteinAcp36DE precursor	0.161124	0.0410691	-3.39763	-0.1681	0.358393	0.406199	-0.577877	0.312767	1.60009	-0.561122	0.762516	0.637293	-0.00132693	0.728283	0.00157789	-1.47983	0.345807	3.70603
ABC transporter-like protein	-0.801453	0.0468619	14.8111	1.55457	1.06686	-1.26192	0.0359305	0.363219	-0.0856691	0.451211	0.559409	-0.698523	1.23338	0.652436	-1.63716	-0.208498	0.695079	0.259776
Phenylalanine Ammonia-lyase 1	-0.328186	0.271261	1.04776	0.386164	0.68183	-0.490486	1.13133	0.478088	-2.04933	0.550354	0.926638	-0.514355	2.29708	0.467467	-4.25554	2.20474	1.21388	-1.57295
Avr9/Cf-9 rapidly elicited protein 231 precursor	-0.899908	0.106512	7.31698	0.268074	0.14995	-1.54824	0.223555	0.432022	-0.448136	0.746606	0.388801	-1.66301	0.936167	0.276542	-2.93173	1.13173	0.109381	-8.96053
Glutamine synthetase PR-2	0.431557	0.109521	-3.41249	0.0585988	0.468916	-0.108224	0.677218	0.613627	-0.955772	-0.312774	0.40312	0.671934	-0.536659	0.211602	2.19639	-1.16301	1.03524	0.972913
Nodulin-like protein (At2g39210)	-0.209914	0.088822	2.04669	-0.486755	0.0880224	4.78903	0.16486	0.505163	-0.282627	0.0668354	0.540901	-0.107009	1.02484	0.0981165	-9.04572	0.234295	0.570058	-0.355938
Importin-alpha re-exporter (Cellular Apoptosis susceptibility protein homolog)	0.168984	0.166115	-0.880986	-0.579839	0.0794495	6.32043	0.508841	0.293369	-1.5021	-0.563895	0.551187	0.885992	0.411797	0.116479	-3.06172	0.144427	0.245661	-0.509147
Disease resistance protein At4g33300	-0.0708693	0.271968	0.225668	-0.432153	0.333433	1.12243	0.384151	0.156096	-2.13128	-0.0215849	0.382303	0.0488959	1.12755	0.247705	-3.94212	0.578946	0.194411	-2.57897
Pathogenesis-related genes transcriptional activator PTI6	0.209693	0.0849976	-2.13653	1.36335	0.625476	-1.88767	-0.143461	0.279264	0.444885	0.135937	0.253421	-0.464542	0.892612	0.101878	-7.58774	1.02276	0.488726	-1.81234
Pathogenesis-related protein 2 (PvPR2)	0.931894	0.73316	-1.10077	0.327209	0.133909	-2.11615	1.07319	1.00761	-0.922392	0.672781	0.915184	-0.636643	5.14761	1.30657	-3.41195	1.89844	2.41063	-0.682021
Rac-type small GTP-binding protein	0.398671	0.189938	-1.81775	-0.494112	0.194014	2.20559	-0.231839	0.292059	0.687459	-0.282947	0.641545	0.381952	0.516013	0.186973	-2.39008	-1.22043	0.0794014	13.3111
Auxin efflux carrier protein PIN1	0.0700331	0.394299	-0.153818	-0.711689	0.0552256	11.1604	0.132459	0.335149	-0.342274	-0.507135	0.180158	2.43781	-1.17991	0.332123	3.07667	-2.94529	1.54494	1.65099
Selenium-binding protein-like	-0.1136	0.0905579	1.08638	-0.534918	0.21088	2.19676	-0.256118	0.115476	1.92077	-0.115936	0.567952	0.176782	0.957818	0.292801	-2.83296	-0.887714	0.690758	1.11296
senescence-associated receptor-like protein kinase	-0.417995	0.238087	1.52043	0.611485	0.0447475	-11.8344	0.732411	0.324963	-1.95187	1.14868	0.640457	-1.55324	1.89985	0.212556	-7.74065	0.759993	0.183094	-3.59473
Clathrin binding protein-like	1.09541	0.286857	-3.30707	-0.262364	0.592815	0.38328	-0.855566	0.593457	1.24852	0.700264	0.279137	-2.17258	0.0349261	0.351817	-0.0859734	-0.739984	0.372145	1.72203
Thiamine biosynthetic enzyme	0.168767	0.057691	-2.53343	-1.42422	0.58189	2.11967	-0.253427	0.525467	0.417674	n.d.	n.d.	n.d.	n.d.	n.d.	n.d.	-0.344599	1.58575	0.188196
Nonclathrin coat protein gamma-like protein	-0.111405	0.055981	1.72344	-0.403578	0.146385	2.3876	-0.194722	0.227665	0.740714	-0.436987	0.587243	0.644439	0.145605	0.525867	-0.23979	-0.956818	0.663419	1.24903
Pathogenesis-related protein PR1	0.775229	0.0830554	-8.08337	1.24338	0.517498	-2.08079	-0.858488	0.189133	3.93094	1.23958	0.819567	-1.30985	2.74149	0.526424	-4.51006	1.84676	0.50976	-3.13745
ABC transporter-like protein	-0.219944	0.386154	0.493267	0.188559	0.149822	-1.08994	0.356936	0.221805	-1.39364	0.474686	0.508451	-0.808515	0.943719	0.0799569	-10.2216	0.337421	0.473692	-0.616889
Auxilin-like protein	-0.201292	0.0593665	2.93641	-0.0651514	0.34439	0.163834	0.467601	0.192009	-2.10904	-0.493975	0.454801	0.94062	0.255501	0.349456	-0.633185	0.430952	1.28076	-0.291402
Resistance protein MG55 (TIR/NBS/LRR protein)	0.395485	0.0543941	-6.29663	0.300122	0.494259	-0.525864	0.228652	0.188245	-1.05192	0.131073	0.132085	-0.859394	1.41564	0.261774	-4.68336	-1.04247	0.410864	2.19734
Plant-specific family protein RPD1	-0.501709	0.150791	2.88142	-0.529783	0.32249	1.4227	-0.886167	0.443225	1.7315	-0.320567	0.583873	0.475479	0.847402	0.46145	-1.59036	-0.080464	0.679282	0.102585
NIMA-related protein kinase	-0.265308	0.170706	1.34596	1.28333	0.713828	-1.55695	-0.0210549	0.361994	0.0503712	-0.538988	0.260551	1.7915	0.962956	0.453202	-1.84011	0.314044	0.199163	-1.36557
Tumor-related protein (Pathogen-inducible trypsin-inhibitor-like protein)	-0.35148	0.248061	1.22708	0.234553	0.214013	-0.94914	-0.4563	0.203815	1.93885	-0.72352	0.143295	4.37271	0.331682	0.110357	-2.60288	-1.73735	0.0998083	15.0748
Formin-like protein	-0.359343	0.238877	1.30277	-0.285302	0.124602	1.98294	-0.398523	0.238623	1.44634	-0.711676	0.246854	2.49674	-0.0855045	0.274048	0.270205	-2.04319	1.35496	1.30591
Nodulin-related protein-like	-0.147622	0.0968421	1.32013	0.598534	0.251065	-2.06459	-0.0685074	0.375739	0.1579	-0.620865	0.239428	2.2457	0.651268	0.410599	-1.37364	0.110973	0.769879	-0.124832
Resistance protein KR4	-0.673465	0.196479	2.96845	-0.215452	0.144933	1.2874	-0.358712	0.160905	1.93067	0.227116	0.347838	-0.56546	1.10576	0.213632	-4.48254	-0.400601	0.759792	0.456613
Nodule-enhanced sucrose synthase	-0.446816	0.110091	3.51485	0.0671568	0.462204	-0.125831	0.559731	0.200463	-2.41811	-0.285533	0.494657	0.499899	0.667618	0.20002	-2.89058	1.57937	0.44488	-3.07447
Metal-nicotianamine transporter YSL2	0.326829	0.135881	-2.08302	-0.408361	0.141846	2.4932	0.570522	0.472287	-1.04616	-0.462168	0.188319	2.12538	1.2481	0.445163	-2.42806	0.454176	0.282487	-1.39238
G-box binding protein PG2	-0.282909	0.263667	0.929228	-0.276699	0.246162	0.973458	-0.0812027	1.16337	0.0604481	0.185436	0.209631	-0.766074	1.34332	0.266781	-4.36068	1.18045	0.466044	-2.19356
Proliferating-cell nucleolar protein-like	0.0949845	0.0360624	-2.28102	-0.196339	0.13233	1.28493	-0.0819263	0.276468	0.256631	-0.544222	0.396643	1.18825	0.0424052	0.368589	-0.0996339	0.370021	0.653112	-0.490648
TMV resistance protein-like	0.355173	0.145856	-2.10886	0.360217	0.125524	-2.48524	0.404911	0.131511	-2.66642	0.159046	0.492703	-0.279555	-0.00531598	0.249322	0.0184651	-0.658667	1.11973	0.509426
Pectinacetylesterase precursor , complete	-0.181131	0.040316	3.89086	-0.117828	0.309453	0.32975	0.633159	0.308483	-1.77751	-0.594328	0.638149	0.806557	0.0807592	0.307447	-0.227485	-1.64681	0.194411	7.3359
resistance protein KR1	-0.120531	0.0631566	1.65276	-0.237613	0.558212	0.368639	0.125405	0.172968	-0.627886	-0.407284	0.0568789	6.20122	0.576842	0.441816	-1.1307	-2.61608	1.12426	2.01519
Nodulin-like protein	0.446144	0.160376	-2.40916	-0.387615	0.374582	0.896157	-0.0434544	0.206189	0.182515	0.739264	0.460524	-1.3902	1.26111	0.247978	-4.40424	1.66322	0.679428	-2.12001
Resistance protein Sorb3	0.502621	0.0954839	-4.55871	-0.0274396	0.183485	0.129511	0.0661861	0.516619	-0.11095	-0.0205864	0.4002	0.0445486	0.447606	0.230102	-1.68464	0.0635799	0.401038	-0.137298
Transporter associated with antigen processing-like protein	0.397711	0.0784282	-4.39163	-0.39418	0.0328667	10.3865	-0.157523	0.832673	0.163832	-0.80105	0.301817	2.29851	0.539144	0.105064	-4.44409	-1.35829	0.519794	2.26304
Sucrose transporter 2	-0.614455	0.389222	1.36717	1.20437	0.326594	-3.19363	0.0879849	0.465323	-0.163751	0.180635	0.457875	-0.341654	0.378676	0.148924	-2.20208	-0.144009	0.857947	0.145365
Glutamine synthetase PR-1	-0.686493	0.296306	2.00644	0.91806	0.281315	-2.82623	-0.0327603	0.387658	0.0731863	-0.42632	0.165334	2.23308	-0.19255	0.706414	0.236056	-0.181216	0.930873	0.168592
Abscisic acid-activated protein kinase	-0.0874473	0.170896	0.443145	-0.105123	0.0822773	1.10649	-0.0025205	0.660579	0.0033044	-0.20992	0.355827	0.51091	0.696691	0.16362	-3.68753	-0.810263	0.369715	1.89797
Chitinase precursor	-0.00680184	0.228585	0.0257696	0.0707942	0.398071	-0.154017	-0.0343333	0.447807	0.0663982	-0.337506	0.314182	0.930316	0.0778177	0.361373	-0.186489	-1.50297	0.58597	2.2213
Inhibitor of Apoptosis-like protein	0.733617	0.153584	-4.13669	0.0111476	0.102966	-0.0937601	0.736705	0.308872	-2.06559	0.357162	0.608769	-0.508093	0.450687	0.365624	-1.06751	0.113638	0.49704	-0.198
Auxin conjugate hydrolase	-0.422487	0.246655	1.48339	-0.304285	0.211623	1.24523	-0.306816	0.249009	1.06707	-0.137584	0.320125	0.372203	0.132547	0.349557	-0.328384	-1.09163	0.581571	1.62556
Endoxyloglucan transferase	2.82701	0.728222	-3.36198	-0.344014	0.519289	0.573716	0.74767	0.0831631	-7.78592	-0.075685	1.75867	0.0372698	-0.631932	0.3923	1.39503	0.230875	1.48424	-0.134711
Nodulin-like protein	0.0810794	0.199754	-0.351515	0.157649	0.488921	-0.279244	0.328604	0.122993	-2.31378	-0.1131	0.324103	0.302211	0.542128	0.223359	-2.10198	0.183896	0.421319	-0.378001
Non-race specific disease resistance protein	-0.00415629	0.272185	0.0132243	0.465317	1.02592	-0.392795	0.00506668	0.379041	-0.0115763	0.108014	0.113974	-0.820738	1.14129	0.477461	-2.07008	0.221315	0.665628	-0.287945
Wound-induced GSK-3-like protein	0.166211	0.0531221	-2.70966	0.38256	0.282703	-1.17193	-0.652437	0.121651	4.64467	-0.367048	0.307745	1.03291	1.09637	0.357175	-2.65833	1.77078	0.590647	-2.59638
Callose synthase-like protein	-0.261906	0.192393	1.17893	0.0755201	0.347401	-0.188262	-0.0416058	0.424567	0.0848668	-0.124531	0.271933	0.396594	-0.0436788	0.236349	0.160047	-1.26965	0.428965	2.56326
Resistance protein KR4	0.179037	0.372148	-0.416638	-0.0283626	0.382261	0.0642564	-0.32719	0.160808	1.76207	0.705447	0.163393	-3.73906	0.853262	0.0463106	-15.9563	1.09581	0.28374	-3.34461
Mitogen-activated protein kinase 4	-0.740885	0.380406	1.68668	0.998883	0.165195	-5.23658	-0.814002	0.378394	1.863	0.539181	0.603616	-0.773579	0.854451	0.193342	-3.8273	0.488645	1.03842	-0.407523
GAMYB-binding protein	-0.121153	0.24385	0.430271	0.0556976	0.203609	-0.236902	0.385264	0.283903	-1.17522	-0.232438	0.414804	0.485283	0.559202	0.338999	-1.42857	-0.831029	0.200686	3.58616
Gibberellin 20-oxidase	-0.306498	0.199574	1.33001	0.840352	0.209987	-3.46577	0.00957744	0.735769	-0.011273	-1.30848	0.0127593	88.8117	-0.460161	0.32749	1.21686	-4.43892	0.911742	4.21635
Tuber-specific and sucrose-responsive element binding factor	-0.287073	0.282015	0.88156	0.159024	1.22599	-0.112333	0.0822519	0.476681	-0.149434	-0.13747	0.179667	0.662629	0.534858	0.315877	-1.4664	-0.288011	0.626042	0.398415
Salicylic acid-binding protein 2	1.3247	0.187943	-6.1041	-0.496915	1.16285	0.370075	0.760911	0.831669	-0.792344	-0.773041	0.570168	1.17417	0.776173	1.2429	-0.540822	2.05635	0.749483	-2.3761
Yeast pheromone receptor-like protein AR781	-0.472205	0.365071	1.12017	-0.247686	0.0724447	2.96091	-0.464166	0.199745	2.01247	1.00783	0.205416	-4.24897	2.40303	0.556833	-3.73736	2.36901	0.858717	-2.38917
Wound-inducible carboxypeptidase	0.247981	0.105519	-2.03525	-0.379692	0.194289	1.69244	0.50707	0.245963	-1.78537	-0.390717	0.504424	0.670806	0.594825	0.172534	-2.98569	-0.757159	0.172064	3.8109
ROOT HAIRLESS 1	0.139069	0.0248622	-4.84417	-0.351195	0.0923565	3.29315	0.144233	0.579566	-0.215522	-0.118521	0.528221	0.194316	-0.0559939	0.500469	0.0968934	-1.47715	0.618363	2.06877
Senescence-associated protein 5	0.110834	0.23741	-0.404301	1.24544	0.492788	-2.18874	0.556483	0.24822	-1.94153	-0.604779	0.323241	1.62032	0.282811	0.252729	-0.969107	-0.85092	0.5196	1.41824
Auxin response factor 4	-0.312266	0.179816	1.50393	0.340801	0.171047	-1.72551	0.699282	0.191807	-3.15732	-0.253173	0.256278	0.855533	0.503769	0.158047	-2.76042	-1.08487	0.393446	2.38795
Ethylene-overproduction protein 1	0.529119	0.501369	-0.913959	-0.506597	0.286092	1.53351	-0.00355561	0.833608	0.00369388	n.d.	n.d.	n.d.	0.609205	0.185524	-2.84377	0.258796	1.43573	-0.156105
Tuber-specific and sucrose-responsive element binding factor	-0.589305	0.175659	2.90537	1.43085	0.594233	-2.08529	-1.24488	0.304418	3.5415	-1.00169	0.730567	1.18742	0.23295	0.592998	-0.340204	-0.0833859	0.530928	0.136015
Amino acid transporter-like	0.284271	0.110204	-2.23392	-0.435216	0.303449	1.24208	-0.169947	0.589033	0.249865	0.0327431	0.398464	-0.0711642	0.573709	0.232444	-2.13749	-0.0756819	0.505431	0.129676
NBS-LRR resistance-like protein B8	0.289055	0.110547	-2.26446	0.44913	0.615403	-0.632038	0.644678	0.219382	-2.54491	-0.488014	0.09274	4.55718	0.0893273	0.350685	-0.220596	-1.707	0.704323	2.0989
Disease resistance protein-like protein MsR1	-0.700749	0.589898	1.02877	0.417327	0.377018	-0.958619	0.163641	0.350108	-0.404781	0.205356	0.476579	-0.373166	0.828699	0.434232	-1.65274	1.05374	0.328581	-2.7773
SIEP1L protein precursor	-0.310675	0.20146	1.33552	0.334127	0.649736	-0.445353	0.743342	0.405882	-1.58606	-0.149697	0.276101	0.469544	1.09316	0.87333	-1.08402	2.84874	1.00813	-2.44718
Senescence-associated protein DH	0.16803	0.174405	-0.834368	-3.51064	4.90194	0.620226	0.317999	0.725054	-0.379827	-0.153648	0.314306	0.423356	0.3656	0.603827	-0.524353	0.035171	0.476261	-0.0639544
Amino acid transporter protein-like	0.153195	0.0625335	-2.12159	1.15898	0.558329	-1.7977	0.0383981	0.352378	-0.0943697	0.0516392	0.745036	-0.0600251	0.732236	0.179267	-3.53737	-0.0335786	0.498405	0.0583459
Farnesyl pyrophosphate synthetase 1(Farnesyl diphosphate synthetase 1)	-0.0502411	0.168851	0.257684	0.369182	0.0612534	-5.21964	0.695743	0.131398	-4.58556	-0.143945	0.490843	0.253972	0.53392	0.184118	-2.51137	-0.0929109	0.399134	0.201594
Cell wall invertase	0.233832	0.117623	-1.72165	0.267489	0.500217	-0.463103	0.194368	0.211473	-0.795976	0.176421	0.198541	-0.769539	2.03292	0.255322	-6.89547	4.72689	0.363558	-11.2598
Ecdysone-induced protein 74EF isoform B	0.749595	0.0869283	-7.46786	-0.648914	0.421252	1.33406	0.0587994	0.207364	-0.245567	0.274604	0.0153036	-15.5398	0.00930748	0.652098	-0.0123609	0.1841	0.554791	-0.287379
Isoflavonoid glucosyltransferase	-0.375342	0.0655169	4.96141	0.632043	0.123188	-4.44332	-0.122186	0.827539	0.127868	-0.0780372	0.59985	0.112665	1.26194	0.755108	-1.44731	-1.75621	0.31895	4.76852
Fimbrin-like protein AtFim2	0.677894	0.209225	-2.80594	0.711107	0.710616	-0.866623	-0.464956	0.447445	0.899917	-1.7814	2.54848	0.605355	1.0589	0.283549	-3.23413	1.0926	0.464448	-2.0373
Amino acid transporter-like protein 1	0.137248	0.482973	-0.246101	-0.781763	0.710255	0.953217	1.21574	0.45011	-2.33913	0.332618	0.419789	-0.686192	2.92232	0.364413	-6.94488	2.98589	1.16418	-2.22119
