# Supplementary material for: Generation of Phaseolus vulgaris ESTs and investigation of their regulation upon Uromyces appendiculatus infection
Source: BMC Plant Biol. 2009 Apr 27;9:46. doi: 10.1186/1471-2229-9-46 (PMC2684537; doi:10.1186/1471-2229-9-46)
Supplement: Additional file 4 — List of the qRT-PCR primers used for the different analysis in common bean. [file 1471-2229-9-46-S4.xls]

## Sheet: Sheet1
Additional file 4: list of the qRT-PCR primers used for the different analysis in common bean
ESTs annotation	ESTs potential function	Forward primer sequence	Reverse primer sequence
CL359Contig1	14-3-3-like protein D (SGF14D)	ATTGGCCATACTTCCCGATAG	GGGAGGAAAAGGCTTAGGAAT
CL2762Contig1	4-coumarate-CoA ligase-like protein	AGGTTGTTGGTGCTGAGAATG	CCAACCAAGTCAAAGATTCCA
CL1564Contig1	ABC transporter-like protein	TCCCAGATTGGGCTTATTTCT	TCTTCAAGATTGGGGTTTGTG
Pv010D_M13F_D09	ABC transporter-like protein	GCACTGAGCAGAGCTTCAAGT	AGGGTTTGGAGTCAGCAATTT
CL1682Contig1	Abscisic acid-activated protein kinase	ATCATTCCTGTGCACCATTTC	ACGTCCTTTCAAGTTGCATTG
Pv009B_M13F_C06	Accessory gland proteinAcp36DE precursor	ATGATGTCAAGCCTGTTTTGG	GAATCCTCACGCATCAATGTT
CL785Contig1	amino acid transporter protein-like	TACAAGAATTCCCCTCCCAAA	GATACATTGCAGAAGCGAAGC
CL6563Contig1	Amino acid transporter-like protein 1	TTTGGCTTCTTTGTCTTTAGCC	AATTGGCAGGGTTAATTGGAG
CL3940Contig1	Amino acid transporter-like	GAATCATTTGTGCTGTTCTTGG	TGCAGAAACATTTGTGAGTGG
CL1603Contig1	Auxilin-like protein	TTTACAGGAGGCATGGACTCA	CGCACAATGTACCAACTAGAGC
CL1891Contig1	Auxin conjugate hydrolase (ILL5)	GCCAAGGTAGTTGGGAATATCA	CACCAGGCGACAGATAAAAAT
Pv014C_M13R_E06	Auxin efflux carrier protein PIN1	TGCAAGATTGGTTTCTTCAGG	TGATCCTGGGGTTCTTCCTAT
Pv048C_M13R_D02	Auxin response factor 4	CCTTACTTCTCAACCCCTCGT	CAAAATCCAAAGGGTGTAGGC
Pv012C_M13R_D07	Avr9/Cf-9 rapidly elicited protein 231 precursor	TAAGAAGCCTTGCTCAGTGGA	GTGCCAGTAGCAGCAATTCTC
CL1109Contig1	Brain tumor protein	TAACACTGCATCGAGGGATTT	TTTGTCGGTTAGGGAACACAG
CL6964Contig1	Callose synthase-like protein	TGGCTTAGTATTCGGATGTACCA	CGTTGTAATGAAAGCGAAGTGT
CL925Contig1	Cell wall invertase	CAATCAATGACAAGGCACAGTT	CATGCTCCAAGCACTCAATTT
CL248Contig1	chitinase class 1	ATTGTTGTGCCAATCCCTTT	CACCGCCATACAGTTCAAAA
CL1763Contig1	Chitinase precursor	GACAGCAGAAAACGACACGA	GAGGCTGAATCTGCATCACA
Pv024D_M13F_C12	Clathrin binding protein-like	TGGTTAATGGAACGAATGTCC	TGGCAGTATCCTCACTTTTGG
CL1594Contig1	disease resistance protein At4g33300	TCTGGGATTTGGAAAGAGGTT	GCCAGTTCAAGTCAAAGTAGGG
CL2212Contig1	Disease resistance protein-like protein MsR1	CCAAACCTGTGTCCTTTTCAA	CCAATCTTCATCACTCCCTCA
Pv044B_M13R_B06	Ecdysone-induced protein 74EF isoform B	TCAGGCTCTGATGAAGAATGAG	TACCATCCAAGAGGGAAAAAGA
CL1Contig428	Endoxyloglucan transferase	TGGCGTAATCATGGTCATAGC	TATATGCTTCCGGCTCGTATG
Pv055B_M13F_G12	Ethylene-overproduction protein 1	GCTGGAGAATGATCCTGGAA	TTGATTCACGGACGTGCTTA
CL804Contig1	Farnesyl pyrophosphate synthetase 1	CGGAATAGACGTTGAGGAATG	AACACCTACCCGAATTTCTGC
CL952Contig1	F-box family protein-like	AGTCAAGGAAACAACCAGCAA	CTCTAGCAAACAACCCCCTTC
Pv059Br_M13F_D10	Fimbrin-like protein AtFim2	AGCCACAGACATGGACTTTCA	ATCCATAGGCGAAATGCTCTT
Pv018B_M13R_H02	Formin-like protein	GATAGCCAGCTTTCCAGGATT	CCATGGATTCTGGAGTTTTGA
Pv040A_M13R_A11	GAMYB-binding protein	TCATCACCTGTTTCTTGTGCTT	AAGCAGTTATTTTCCCCACCT
CL1099Contig1	G-box binding factore	CCAAAATTACAGCTTGGTGCT	CAAGCAAAGAATTAGTCCTGGTC
CL1716Contig1	G-box binding protein PG2	CGATTTGCGTGCTACTCTTCT	CAAGAAACGAACCGTTGAATC
Pv041C_M13R_E06	Gibberellin 20-oxidase	CAAGCACCTGAATGGCATATT	TTCCGCCATCAATTACACTTC
Pv022C_M13F_D09	Glutamine synthetase PR-1	TGCCAAGATATTCAGCAATCC	CAACAGGCCAGTTCACTTCTT
CL256Contig1	Glutamine synthetase PR-2	AGGCCTGCTTCTAACATGGAT	AACCACATGTTCATGGTTTCC
CL113Contig1	Hypersensitive-induced response proteine	ATTGCATGGTTCATAGCCAGT	CCTCCACACAAGTATCAAAGGA
CL1434Contig1	Importin-alpha re-exporter (Cellular Apoptosis susceptibility protein homolog)	GCTCTGGAGCAAATTGTAATGA	GCAGATATCGCGAAAAACCTA
CL1877Contig1	Inhibitor of Apoptosis-like protein	CCTTCAAGACTGCTAGTGTCCA	GGTTGATGCATTAGCGTCCTA
Pv047D_M13F_G04	Isoflavonoid glucosyltransferase	AGCTGAAACACAGCACCAACT	AACACCATGCTTGGCAAATAG
CL2515Contig1	Lipoxygenase	AGCACTGTGCCTGTTTTCAGT	AACACACGAGAAGATTCAACCA
CL1670Contig1	Metal-nicotianamine transporter YSL2	GCAATAGGCTGTGTTGTTGCT	GATGGCATATGGAGCCTTGTA
Pv033A_M13R_H03	Mitogen-activated protein kinase 4	CCTGGAAAATGGGTAATCGTT	GAGCGAGCACAATACAACACA
CL2674Contig1	MLO-like protein 8 (AtMlo8)	AGGACAAAGGCTCGTTAGAGG	TGGTGTACTTAGCCAAAAAGCA
CL2135Contig1	NBS-LRR resistance-like protein B8	TGGGAAGTTTGTTCAGAGTGC	CAGTCACTGAAAGGGAACCAG
CL5524Contig1	NIMA-related protein kinase	AAACTGCTATTTGGCTGAGCA	TGTGAAAAGAAACACCGAACTC
CL1632Contig1	Nodule-enhanced sucrose synthase	AGCATGTGACCAACCTTGAAC	GGGAACAGACTCAGCCAATTT
CL1198Contig1	Nodulin-like protein (At2g39210/T16B24.15)	GCAGTAAATGCATGGCTTCTT	AGCACTTCTTCTGCCATTCAC
CL657Contig1	Nodulin-like protein (At2g39510)	AAGGCAAGAAAATCCCAACA	TCCAGCCTCTGAAATTTGTAGC
CL5877Contig1	Nodulin-like protein	CATTCAGGGTCCTCTGACGTA	CATGAGACCAATTTCACAATGC
Pv020A_M13F_E08	Nodulin-related protein-like	CCTGAGCAAAGAAATCCAGAA	TTCCTCAGAATCCGACTGAGA
CL1283Contig1	Nonclathrin coat protein gamma-like protein	GACTAGCAACGATACTGCCACTC	GTACGCGGATAGATGAAACGA
CL6016Contig1	Non-race specific disease resistance protein (NDR1)	GTCAGACTCGGCGGTAAAAAC	AGAAGAACAAAAGCAGCCACA
CL452Contig1	Pathogenesis-related genes transcriptional activator PTI6	CCTTGGTGCAGTGTGAAAGTT	TCCAAAGATCCAACGAGTACG
CL5201Contig1 = CL978Contig1	Pathogenesis-related protein 2 (PvPR2)	GAAGATGAGCtCAAAGCTGGTAA	CAAGGATTGGCCAAAAGGTA
CL1336Contig1	Pathogenesis-related protein PR1	GTTGTGAGCGTTGAGGAAGTC	CGATCCTTTTAGCCACATCAA
CL2686Contig1	PAZ (Piwi Argonaut and Zwille) family	GCAGATTTAGGAACCGTGATG	TACTGCGCACTTGCTTAGTCC
CL6165Contig1	Pectinacetylesterase precursor	CCATCAGATAGATTGTGCCTACC	ATACGTCTGGAAGAGCATTCTGA
Pv011A_M13F_B01	Phenylalanine Ammonia-lyase 1	GACACACAAGTTGAAGCACCA	TGCAGCTTCTTAGCATCCTTC
CL4594Contig1	Plant-specific family protein RPD1	CGATTTTGTGGATATGGGAGA	GGTTCCCAAATACTCAGCTATGA
CL1883Contig1	Proliferating-cell nucleolar protein-like	GGCATGTCGACAAATCCTCTA	GCTTTCACACCATCATTGTCA
CL5609Contig1	Rac-type small GTP-binding protein	ATGTTGGCTGTTTTCCTGTTG	GTATGCATGCAAGCACTTCCT
CL6378Contig1	resistance protein KR1	AGCATAGGTTTGTGGACATGG	CCAAACTCAAATCATGAGACCA
Pv028C_M13F_G01	resistance protein KR4	GTCCTTAGTGTTGCGCAAATG	CATCAAACCCTGAAATCTCCA
Pv025C_M13R_G09	Resistance protein KR4	GGATGCAACACTGTGAAATCAT	GTGGACCTTTCCACTGGATTT
CL4580Contig1	Resistance protein MG55 (TIR/NBS/LRR protein)	TATGGATCGGTGGTGAAGAAC	TTTCTTTGGTGGGCTCTCTTT
Pv039B_M13R_E11	Resistance protein Sorb3	CTTTACCCTCGTGCTTCCAGT	ATCCATCGATGACAATGCAA
Pv042A_M13F_H11	ROOT HAIRLESS 1	ACTCAACGAGAATTGCAGGAA	ATCAGAAAGGTCAGGGCTGTT
CL3084Contig1	SABRE	TGGAATGGAAAGTGAACTTCG	AAAGCAAGGCTCTTTTTCACC
CL2176Contig1	Salicylic acid-binding protein 2	TCTTGTTTGGTGTGTGTTTCG	TTGCCCAGTTATTGGTTTGTC
Pv010A_M13F_H02	SCARECROW transcriptional regulator-like	TCAGAAATTGGTTTCCACGTC	GCTTCCATGAGAGTTTGCTTG
Pv021B_M13R_E09	Selenium-binding protein-like	AGACATCTGAAGGATCTCCCATA	CCCGTTCATAGATCATGGAAAT
Pv046A_M13R_E08	Senescence-associated protein 5	CGTTTGCCGAATACTTCTCAG	AAAAGGAACCACAGCTCCACT
CL2403Contig1	Senescence-associated protein DH	TCAGGAATAACAGGCAGGAGA	CCAGCATGTAAACCAGATTGC
Pv023D_M13F_B04	senescence-associated receptor-like protein kinase	TGCTCCGTTGGTAATAAGGTG	CCATTGAAGCTCCATGAAGTG
CL3073Contig1	Sensory transduction histidine kinase	CAGTTGGATCTGCAAAAGAGG	CCTTAGGTGCTACATGCAATCA
CL2353Contig1	SIEP1L protein precursor	ATTTCTACCACCGAGAGAACTCA	GTGTGAGGAATTGGTCACTCTG
Pv053A_M13R_E03	Sucrose transporter 2	GATGTGGGGGAAAATGAATG	TGGAGACAGCTTACACGATGA
CL7Contig1	Thiamine biosynthetic enzyme	TCTGTTTCACCTGCAGCCTAT	TCAATCCACACAAACACAGACA
CL5993Contig1	TMV resistance protein-like	GCAACACTGTAGGGAAGCAAG	TGAGGAAAGGGGGTAAAAGAA
Pv040A_M13R_H12	Transporter associated with antigen processing-like protein	CCCTGTTGCTGATCAATGAAT	CTGAAGCCGCTATGCATTTTA
CL425Contig1	Tuber-specific and sucrose-responsive element binding factor	TTGGAAGGAGAGGAGAGGAAG	CAAAACCTGAAGCACAAGGAG
CL193Contig1	Tuber-specific and sucrose-responsive element binding factor	TGATACGGTCCATGTCCTTTC	GCAGAGGAAGCAAATACTCCA
CL930Contig1	Tumor necrosis factor ligand superfamily member 6	TAATCAATCGGGCTGGGTAG	TGATATCCATTCAATCCCTTCC
Pv014C_M13R_F11	Tumor-related protein (Pathogen-inducible trypsin-inhibitor-like protein)	GGTTTATTGTCCAAGTGTGTGC	GCACTTTGTCTGGCTCAGAAG
CL6071Contig1	Wound-induced GSK-3-like protein	ATGGCAATGGAACAGAAACAG	GTATGAGATTGTCCGCTTTGG
CL1004Contig1	Wound-induced protein WIN2 precursor	TCATATCAGAGTGCAGAGTTCCA	CAGTGCCCGCAATATTATGAC
CL794Contig1	Wound-inducible carboxypeptidase	AAACGCTTTTTGGCTGGAAT	TCTGACAGCAAACATCCAGAA
CL1189Contig1	Xyloglucan endotransglucosylase/hydrolase protein 9 precursor	TTGGTATGATCAAGGGGAGTG	AAGGGCATGTTCCACAACTTT
CL967Contig1	Xyloglucan-specific fungal endoglucanase inhibitor protein	CTGCTTATGTGCCCCTCTATG	CCAAAATTGCAACAATGGAG
CL7029Contig1	yeast pheromone receptor-like protein AR781	ACGTGGGTTTAAGTTGTGTGAA	GCAAATTGCAACTCACATCG
T197	Guanine nucleotide-binding protein beta subunit-like protein	TGGGCAATTGGACGTTATTAG	GCCACGGTCTTGAACATAAAA
TC57	Q9LN13 T6D22.2	GGTGGCGGCTCTTTTACTATT	CGTAAAACTTGCTGCGCTTAC
TC185	Tubulin beta chain	TTTGGACAACGAGGCTCTCTA	GAGATGGTTAAGGTCCCCAAA
TC127	Q39257 Ubiquitin	CCAAGGAACTTCAGATTGCTG	GTCATCACCATCATCCATTCC
